# Supplementary material for: Analysis of prevalence and influencing factors of stroke in elderly hypertensive patients: Based on the screening plan for the high-risk population of stroke in Jiading District, Shanghai
Source: PLoS One. 2021 Aug 9;16(8):e0255279. doi: 10.1371/journal.pone.0255279 (PMC8351920; doi:10.1371/journal.pone.0255279)
Supplement: S1 Dataset — (XLS) [file pone.0255279.s001.xls]

## Sheet: Sheet1
V1	V2	V3	V4	V5	V6	V7	V8	V9	V10	V11	V12	V13	V14	V15	V16	V17	V18	V19	V20	V21	V22	FCS	NCZS	XY_y	BMI_y	NCZSXPF	W1	W2	W3	W4	W5	W6	W7	W8	SJLY_y	XT_JLZT_y	ZZZT	NLZ
5	78	130	1	2	2	4	2	2	2	2	2	2	0	0		99	31		1	80	3	2	2	4	22.7	1	1	0	0	0	0	0	0	0	0	0		3
12	80	120	1	2	2	4	2	2	2	2	2	2	0	0		97	31		1	80	3	2	2	4	24.2	1	1	0	0	0	0	0	0	0	0	0		3
3	78	120	2	2	2	4	2	2	2	2	2	2	0	0		97	31		1	80	2	2	2	4	19.5	1	1	0	0	0	0	0	0	0	0	0		3
13	78	135	1	2	2	4	1	2	2	1	2	2	2	0		97	31		1	90	3	2	2	4	23	2	1	0	0	0	0	1	0	0	2	0		3
1			1	2	2	4	2	2	2	2	2	2	0	0		96	31		1	90	3	2	2	4	23.4	1	1	0	0	0	0	0	0	0	0	0		3
4	72	136	1	2	2	3	1	1	2	1	2	2	2	0	1	96	31	01/	1	80	2	2	2	3	20.8	4	1	0	1	1	0	1	0	0	2	0	2	3
12	78	132	1	2	2	4	1	2	2	1	2	2	0	0		96	31		1	90	3	2	2	4	23	2	1	0	0	0	0	1	0	0	2	0		3
＜1			1	2	2	4	1	2	2	1	2	1	0	0	1	96	31		1	80	2	2	1	4	23.7	2	1	0	0	0	0	1	0	0	0	0	2	3
3	73	122	1	2	2	4	2	2	2	2	2	2	0	0		96	31	02/	1	70	2	2	2	4	21.6	1	1	0	0	0	0	0	0	0	0	0	1	3
4	76	122	2	2	2	4	1	2	2	1	2	2	0	0	1	96	31		1	90	2	2	2	4	26	3	1	0	0	0	0	1	1	0	0	0	1	3
3	74	123	1	2	2	4	1	2	1	1	2	2	0	0	1	96	31	02/	1	70	2	2	2	4	27.9	3	1	0	0	0	0	1	1	0	0	0	1	3
12			2	2	3	4	1	2	2	1	2	2	0	0		95	31	01/	1	60	3	3	2	4	20.7	2	1	0	0	0	0	1	0	0	0	0		3
12	92	142	2	2	2	4	1	2	1	1	2	2	0	0	1	95	31	02/	1	90	2	2	2	4	26.6	3	1	0	0	0	0	1	1	0	0	0	1	3
6			2	2	2	4	1	2	2	1	2	1	0	0	1	95	31	02/	1	80	3	2	1	4	23.5	2	1	0	0	0	0	1	0	0	0	0		3
9	72	130	1	2	2	4	1	2	2	1	2	2	2	0		95	31	02/	1	80	2	2	2	4	21.5	2	1	0	0	0	0	1	0	0	2	0		3
4	83	127	1	2	2	4	1	2	2	1	2	2	0	0	1	95	31	02/	1	80	2	2	2	4	22.2	3	1	0	0	0	1	1	0	0	0	0	1	3
5	0	0	1	2	2	4	1	2	2	1	2	2	2	0		95	31		1	90	2	2	2	4	16	2	1	0	0	0	0	1	0	0	2	0		3
13	80	132	1	2	2	4	2	2	1	2	2	2	2	0		95	31	02/	1	80	2	2	2	4	27.3	2	1	0	0	0	0	0	1	0	2	0		3
6			1	2	2	4	1	2	2	1	2	2	0	0		95	31		1	90	3	2	2	4	18.2	2	1	0	0	0	0	1	0	0	0	0		3
12	0	0	1	2	2	4	1	2	2	1	2	2	2	0	1	95	31		1	70	2	2	2	4	22.2	3	1	0	0	0	1	1	0	0	2	0	1	3
12	82	125	1	2	2	4	2	2	1	2	2	2	0	0		94	31	02/	1	80	2	2	2	4	27.3	2	1	0	0	0	0	0	1	0	2	0		3
5			1	2	2	4	1	2	2	1	2	2	0	0		94	31	02/	1	80	3	2	1	4	23.5	2	1	0	0	0	0	1	0	0	0	0		3
2	82	130	1	2	2	4	1	2	2	1	2	2	0	0	1	94	31	02/	1	40	2	2	2	4	20.8	3	1	0	0	0	1	1	0	0	0	0	1	3
3	75	122	1	2	2	4	2	2	2	2	2	2	0	0		94	31		1	70	2	2	2	4	21.8	1	1	0	0	0	0	0	0	0	0	0	1	3
6			1	2	2	4	1	1	2	1	2	2	0	0	1	94	31	02/	1	80	2	2	2	4	23.2	3	1	0	0	1	0	1	0	0	0	0	2	3
6	81	134	1	2	2	4	2	2	2	2	2	2	0	0		94	31	02/	1	80	4	2	2	4	21.4	1	1	0	0	0	0	0	0	0	0	0		3
13			1	2	2	4	1	2	2	1	2	2	0	0		94	31	02/	1	70	1	2	2	4	25.4	2	1	0	0	0	0	1	0	0	0	0		3
10	80	120	1	2	2	4	1	2	2	1	2	2	2	0	1	94	31	03/	1	80	3	2	2	4	24	3	1	0	0	0	1	1	0	0	2	0	2	3
8	72	130	1	2	2	4	2	2	1	2	2	2	2	0		94	31	01/	1	80	2	2	2	4	27.4	2	1	0	0	0	0	0	1	0	0	0	1	3
23	80	130	1	2		4	2	2	2	2	2	2	0	0		94	31	02/	1	80	2		2	4	23.3	1	1	0	0	0	0	0	0	0	0	0		3
12	0	0	1	2	2	4	1	2	1	1	2	2	2	0	1	94	31	01/	1	70	3	2	2	4	27.3	4	1	0	0	0	1	1	1	0	2	0	1	3
6	78	120	1	2	2	4	2	2	2	2	2	2	0	0		94	31		1	90	2	2	2	4	23.3	1	1	0	0	0	0	0	0	0	0	0		3
5	91	149	1	1	1	4	2	1	2	2	2	2	2	0	1	94	31	02/	1	20	2	1	2	4	24.6	4	1	1	0	1	1	0	0	0	2	0	2	3
12			1	2	3	4	1	2	2	1	2	2	0	0		94	31	02/	1	90	3	3	2	4	22.2	2	1	0	0	0	0	1	0	0	0	0		3
13			1	2	3	4	1	2	2	1	2	2	0	0		94	31		1	90	2	3	2	4	25.3	2	1	0	0	0	0	1	0	0	0	0		3
12			1	2	2	4	1	2	2	1	2	2	0	0		94	31	01/	1	70	2	2	2	4	22.4	2	1	0	0	0	0	1	0	0	0	0		3
3	85	133	1	2	2	4	2	2	2	2	2	2	0	0		94	31		1	90	2	2	2	4	26.1	2	1	0	0	0	0	0	1	0	0	0	1	3
13	80	126	1	2	2	4	2	2	2	2	2	1	2	0	1	94	31	02/	1	90	3	2	1	4	21.4	1	1	0	0	0	0	0	0	0	2	0	1	3
12			1	2	3	4	1	2	2	1	2	2	0	0		93	31		1	90	2	3	2	4	22.6	2	1	0	0	0	0	1	0	0	0	0		3
4			1	2	2	3	2	2	2	2	2	2	0	0		93	31		1	90	3	2	2	3	24.2	2	1	0	1	0	0	0	0	0	0	0		3
11	78	126	1	1	2	1	1	1	2	1	2	2	0	0	1	93	31	02/	1	90	2	2	2	1	23.3	5	1	0	1	1	1	1	0	0	0	0	1	3
10	0	0	1	2	1	3	1	2	2	1	2	2	2	0	1	93	31		1	80	2	1	2	3	25	4	1	1	1	0	0	1	0	0	2	0	2	3
10	0	0	1	2	1	3	1	2	2	1	2	2	2	0	1	93	31		1	80	2	1	2	3	25	4	1	1	1	0	0	1	0	0	2	0	2	3
13	0	0	1	2	3	4	1	2	2	1	2	2	2	0		93	31		1	80	3	3	2	4	20.3	2	1	0	0	0	0	1	0	0	2	0		3
6	72	124	1	2	2	1	1	2	1	1	2	2	0	0	1	93	31	02/	1	90	2	2	2	1	26.4	4	1	0	1	0	0	1	1	0	0	0	1	3
5	60	112	1	1	2	4	1	2	2	1	2	1	2	0	1	93	31	02/	1	90	2	2	1	4	20.4	3	1	0	0	0	1	1	0	0	2	0	2	3
11	75	132	1	2	2	3	1	2	2	1	2	2	2	0	1	93	31		1	80	3	2	2	3	23.4	3	1	0	1	0	0	1	0	0	2	0	2	3
11			1	2	3	4	1	2	2	1	2	2	0	0		93	31	02/	1	90	3	3	2	4	22.2	2	1	0	0	0	0	1	0	0	0	0		3
4	78	138	1	2	1	4	2	1	2	2	2	2	0	0		93	31	02/	1	20	2	1	2	4	24.6	4	1	1	0	1	1	0	0	0	2	0	2	3
＜1	0	0	1	2	2	4	1	2	2	1	2	2	2	0		93	31		1	70	2	2	2	4	24	2	1	0	0	0	0	1	0	0	2	0		3
12			1	2	3	4	1	2	2	1	2	2	0	0		93	31		1	90	2	3	2	4	25.3	2	1	0	0	0	0	1	0	0	0	0		3
8	79	156	1	2	2	4	1	2	2	1	2	2	2	0		93	31		1	70	3	2	2	4	21	2	1	0	0	0	0	1	0	0	2	0		3
7	78	125	1	2	2	4	2	2	2	2	2	2	2	0		93	31		1	90	3	2	2	4	21.6	1	1	0	0	0	0	0	0	0	2	0		3
5	78	132	1	1	3	4	1	1	2	1	2	2	2	0	1	93	31	02/	1	90	2	3	2	4	24.5	4	1	0	0	1	1	1	0	0	2	0	2	3
8			1	2	2	4	2	2	2	2	2	2	0	0		93	31	02/	1	80	2	2	2	4	25.6	1	1	0	0	0	0	0	0	0	0	0		3
11	90	180	1	2	1	4	1	1	2	1	2	2	2	0	1	93	31		1	90	2	1	3	4	20.8	4	1	1	0	1	0	1	0	0	2	0	2	3
6	78	120	1	2	2	4	2	2	2	2	2	2	0	0		93	31		1	80	2	2	2	4	23.4	1	1	0	0	0	0	0	0	0	0	0		3
7	78	120	1	2	2	4	2	2	2	2	2	2	0	0		93	31		1	90	3	2	2	4	23.8	1	1	0	0	0	0	0	0	0	0	0		3
11	0	0	1	2	2	4	1	2	1	1	2	1	2	0	1	93	31		1	90	2	2	1	4	26.3	3	1	0	0	0	0	1	1	0	0	0		3
＜1	0	0	1	2	2	4	1	2	2	1	2	1	2	0	1	93	31		1	70	3	2	1	4	22.5	2	1	0	0	0	0	1	0	0	2	0	2	3
10	74	136	1	2	2	4	1	2	2	1	2	1	2	0	1	93	31		1	90	3	2	1	4	23.8	2	1	0	0	0	0	1	0	0	2	0	2	3
6	74	122	1	2	2	4	1	2	2	1	2	2	2	0		93	31	01/	1	80	4	2	2	4	22.6	2	1	0	0	0	0	1	0	0	2	0		3
12	0	0	1	2	2	4	1	2	2	1	2	2	2	0	1	93	31		1	80	4	2	2	4	21.2	3	1	0	0	0	1	1	0	0	2	0	1	3
3			1	2	2	4	1	2	2	1	2	2	0	0	1	93	31	02/	1	80	2	2	2	4	26.8	3	1	0	0	0	0	1	1	0	0	0	1	3
5	78	124	1	2	2	4	1	2	2	1	2	2	0	0	1	93	31	02/	1	80	3	2	2	4	24.2	3	1	0	0	0	1	1	0	0	0	0	1	3
13	0	0	1	2	1	4	1	2	2	1	2	2	2	0	1	93	31		1	80	3	1	2	4	25.3	3	1	1	0	0	0	1	0	0	2	0	1	3
10	0	0	1	2	2	4	2	1	2	2	2	2	2	0		92	31		1	90	3	2	2	4	24.5	2	1	0	0	1	0	0	0	0	2	0		3
10	72	115	1	2	2	3	1	2	2	1	2	2	2	0	1	92	31		1	80	3	2	2	3	23.4	3	1	0	1	0	0	1	0	0	2	0	2	3
12	0	0	1	2	2	1	2	2	2	2	2	2	2	0		92	31		1	80	3	2	2	1	24.2	2	1	0	1	0	0	0	0	0	2	0		3
7	0	0	1	2	2	1	1	1	2	1	2	2	2	0	1	92	31		1	80	2	2	2	1	21.1	4	1	0	1	1	0	1	0	0	2	0	2	3
11	75	134	1	2	2	4	2	2	1	2	2	2	0	0	1	92	31	02/	1	90	3	2	2	4	27.7	3	1	0	0	0	1	0	1	0	0	0	1	3
12			1	2	2	4	1	2	2	2	2	2	0	0		92	31	02/	1	80	3	2	1	4	21.1	2	1	0	0	0	0	1	0	0	0	0	2	3
7	82	136	1	2	3	4	1	2	2	1	2	2	2	0		92	31	02/	1	90	2	3	2	4	22.2	2	1	0	0	0	0	1	0	0	2	0		3
7	80	120	2	2	2	4	1	2	2	1	2	2	2	0		92	31		1	90	2	2	2	4	19.4	2	1	0	0	0	0	1	0	0	2	0		3
8	0	0	1	2	2	4	2	2	2	2	2	2	2	0		92	31	01/	1	80	2	2	2	4	23.4	1	1	0	0	0	0	0	0	0	2	0		3
12			1	2	3	4	1	2	2	1	2	2	0	0	1	92	31	02/	1	80	2	3	2	4	24.5	3	1	0	0	0	1	1	0	0	0	0	2	3
13	80	130	1	2	2	4	1	2	1	1	2	2	2	0	1	92	31		1	70	3	2	2	4	27.2	3	1	0	0	0	0	1	1	0	2	0	2	3
12	60	132	1	2	2	4	1	2	2	1	2	2	2	0		92	31	03/	1	90	2	2	2	4	22.8	2	1	0	0	0	0	1	0	0	2	0		3
4			1	1	2	4	2	2	2	2	2	2	0	0		92	31		1	80	3	2	2	4	22.3	2	1	0	0	0	1	0	0	0	0	0	1	3
12	0	0	1	2	2	4	1	2	1	1	2	2	2	0	1	92	31		1	80	3	2	2	4	32.8	3	1	0	0	0	0	1	1	0	2	0	2	3
2	78	112	1	2	2	4	1	2	2	1	2	2	2	0		92	31		1	80	2	2	2	4	20.3	2	1	0	0	0	0	1	0	0	2	0		3
3	78	122	1	2	2	4	1	2	1	1	2	2	2	0	1	92	31		1	80	3	2	2	4	27.3	3	1	0	0	0	0	1	1	0	2	0	2	3
3	86	126	1	2	2	4	1	2	2	1	2	2	2	0		92	31	02/	1	90	2	2	2	4	18.2	2	1	0	0	0	0	1	0	0	2	0		3
5	86	152	1	2	2	4	2	2	1	2	2	1	2	0	1	92	31	02/	1	80	2	2	1	4	27.5	2	1	0	0	0	0	0	1	0	2	0	1	3
2	0	0	1	2	2	4	2	2	1	2	2	2	2	0		92	31		1	70	2	2	2	4	29.3	2	1	0	0	0	0	0	1	0	2	0		3
12			1	2	2	3	1	2	2	1	2	2	0	0	1	92	31		1	80	2	2	2	3	23.9	3	1	0	1	0	0	1	0	0	0	0	1	3
12	72	136	1	2	2	4	1	2	2	1	2	2	2	0		92	31		1	90	2	2	2	4	22.3	2	1	0	0	0	0	1	0	0	2	0		3
6	0	0	1	2	2	4	2	2	1	2	2	2	2	0		92	31	02/	1	80	2	2	2	4	26	1	1	0	0	0	0	0	0	0	2	0		3
12			1	2	2	4	2	2	2	2	2	2	0	0		92	31	02/	1	80	2	2	2	4	20.4	1	1	0	0	0	0	0	0	0	0	0		3
2	0	0	1	2	2	4	1	1	2	1	2	2	2	0	1	92	31		1	80	3	2	2	4	18.7	3	1	0	0	1	0	1	0	0	2	0	1	3
12	88	132	1	2	2	4	2	2	1	2	2	2	0	0		92	31	02/	1	80	3	2	2	4	26.6	2	1	0	0	0	0	0	1	0	0	0		3
6			1	2	2	3	1	2	2	1	2	2	0	0	1	92	31	02/	1	80	2	2	2	3	25.6	4	1	0	1	0	1	1	0	0	0	0	2	3
10	70	130	1	2	2	3	2	2	2	2	2	2	2	0		92	31	03/	1	80	2	2	2	3	23.1	2	1	0	1	0	0	0	0	0	2	0		3
12	78	124	1	2	2	4	2	2	2	2	2	2	0	0		92	31		1	90	2	2	2	4	23.3	1	1	0	0	0	0	0	0	0	0	0		3
11	66	122	2	2	2	4	1	2	2	1	2	2	2	0		92	31		1	70	2	2	2	4	20.8	2	1	0	0	0	0	1	0	0	2	0		3
12	70	124	2	2	2	4	2	2	2	2	2	2	0	0		92	31		1	90	3	2	2	4	21.8	1	1	0	0	0	0	0	0	0	0	0		3
5	82	134	1	2	2	1	1	2	2	1	2	2	2	0	1	92	31	02/	1	90	2	2	2	1	25.9	3	1	0	1	0	0	1	0	0	2	0		3
6			1	2	2	4	1	2	2	1	2	1	0	0	1	92	31	02/	1	80	3	2	1	4	21.1	2	1	0	0	0	0	1	0	0	0	0	2	3
13			1	2	2	4	1	2	2	1	2	2	0	0		92	31		1	90	3	2	2	4	23.7	2	1	0	0	0	0	1	0	0	0	0		3
14	78	123	1	2	2	4	1	2	2	1	2	2	0	0	1	92	31	02/	1	80	2	2	2	4	22.4	3	1	0	0	0	1	1	0	0	0	0	1	3
4	76	125	1	2	2	4	1	2	2	1	2	2	0	0		92	31	02/	1	80	2	2	2	4	19	2	1	0	0	0	0	1	0	0	0	0	1	3
8	0	0	1	2	2	4	2	2	2	2	2	2	2	0		92	31		1	70	2	2	2	4	20.7	1	1	0	0	0	0	0	0	0	2	0		3
6			1	1	2	4	1	2	1	1	2	2	0	0	1	92	31		1	80	3	2	2	4	26.7	4	1	0	0	0	1	1	1	0	0	0	2	3
3	80	130	1	2	2	4	1	2	2	1	2	2	2	0	1	91	31		1	90	2	2	2	4	21.6	3	1	0	0	0	1	1	0	0	2	0	2	3
9			1	2	2	4	2	2	2	2	2	2	0	0		91	31		1	90	3	2	2	4	24.5	1	1	0	0	0	0	0	0	0	0	0		3
9	79	134	1	2	2	4	2	2	1	2	2	2	0	0		91	31	02/	1	80	2	2	2	4	26	1	1	0	0	0	0	0	0	0	2	0		3
4	80	130	1	2	2	2	1	2	1	1	2	2	2	0	1	91	31		1	80	3	2	2	2	29.5	4	1	0	1	0	0	1	1	0	2	0	1	3
5			1	2	2	4	2	2	2	2	2	2	0	0		91	31	02/	1	80	3	2	2	4	20.2	1	1	0	0	0	0	0	0	0	0	0		3
12	80	130	1	2	2	4	1	2	2	1	2	2	0	0		91	31		1	80	2	2	2	4	21.7	2	1	0	0	0	0	1	0	0	0	0		3
6			1	2	2	4	2	2	2	2	2	2	0	0		91	31	02/	1	80	2	2	2	4	20.4	1	1	0	0	0	0	0	0	0	0	0		3
4	0	0	1	2	2	4	1	2	2	1	2	2	2	0		91	31	01/	1	70	3	2	2	4	25	2	1	0	0	0	0	1	0	0	2	0		3
11			1	2	1	3	1	2	2	1	2	2	0	0	1	91	31	03/	1	90	2	1	2	3	24	4	1	1	1	0	0	1	0	0	0	0	2	3
10			1	2	2	1	1	2	2	2	2	2	0	0		91	31		1	80	2	2	2	3	23.9	3	1	0	1	0	0	1	0	0	0	0	1	3
5	0	0	1	2	2	4	1	2	2	1	2	2	2	0		91	31		1	90	3	2	2	4	20.1	2	1	0	0	0	0	1	0	0	2	0		3
6	75	126	1	2	2	1	1	2	2	1	2	2	2	0	1	91	31	06/	1	70	3	2	2	1	23.4	3	1	0	1	0	0	1	0	0	2	0	2	3
6	78	136	1	2	2	4	2	2	2	2	2	2	0	0		91	31	02/	1	90	3	2	2	4	23.3	1	1	0	0	0	0	0	0	0	0	0		3
12	0	0	1	2	2	1	1	2	2	1	2	2	2	0	1	91	31		1	80	2	2	2	1	25.5	3	1	0	1	0	0	1	0	0	2	0	1	3
12	0	0	1	2	2	4	1	1	2	1	2	2	2	0	1	91	31	01/	1	90	2	2	2	4	20	3	1	0	0	1	0	1	0	0	2	0	1	3
13	76	132	1	2	2	4	1	1	1	1	2	2	2	0	1	91	31		1	70	3	2	2	4	29.3	4	1	0	0	1	0	1	1	0	2	0	2	3
6	0	0	1	2	2	4	1	2	2	1	2	2	2	0	1	91	31	02/	1	90	3	2	2	4	23.4	3	1	0	0	0	1	1	0	0	2	0	1	3
13	66	122	1	2	2	4	1	2	1	1	2	2	2	0	1	91	31		1	80	3	2	2	4	27.3	3	1	0	0	0	0	1	1	0	2	0	2	3
4	80	120	1	2	2	4	1	2	2	1	2	1	2	0	1	91	31	03/	1	80	2	2	1	4	19.7	2	1	0	0	0	0	1	0	0	2	0	2	3
5	0	0	1	2	2	4	1	2	2	1	2	2	2	0		91	31		1	90	2	2	2	4	22.4	2	1	0	0	0	0	1	0	0	2	0		3
1	86	138	1	2	2	4	1	2	2	1	2	2	2	0		91	31		1	90	2	2	2	4	20	2	1	0	0	0	0	1	0	0	2	0		3
13	0	0	1	2	2	4	2	2	1	2	2	2	2	0		91	31	01/	1	70	2	2	2	4	26.7	2	1	0	0	0	0	0	1	0	2	0		3
12	84	131	1	2	2	4	2	2	2	2	2	2	0	0		91	31	02/	1	80	2	2	2	4	23.9	2	1	0	0	0	1	0	0	0	0	0	1	3
6	0	0	2	2	2	4	1	2	2	1	2	2	2	0		91	31	03/	1	90	3	2	2	4	22.4	2	1	0	0	0	0	1	0	0	2	0		3
4	84	116	1	1	2	4	1	2	2	1	2	2	2	0	1	91	31		1	10	2	2	2	4	20.5	3	1	0	0	0	1	1	0	0	2	0	2	3
6			1	2	2	4	2	2	2	2	2	2	0	0		91	31		1	80	2	2	2	4	23.5	1	1	0	0	0	0	0	0	0	0	0		3
11	80	120	1	2	2	4	1	2	2	1	2	2	2	0		91	31		1	90	2	2	2	4	23.5	2	1	0	0	0	0	1	0	0	2	0		3
4	66	124	1	2	2	3	2	3	2	2	2	1	2	0	1	91	31	01/	1	70	2	2	1	3	18.7	3	1	0	1	1	0	0	0	0	2	0	1	3
12	0	0	1	2	2	3	2	2	2	2	2	2	2	0		91	31		1	90	2	2	2	3	20	2	1	0	1	0	0	0	0	0	2	0		3
6	80	120	1	2	2	4	1	2	1	1	2	2	2	0	1	91	31		1	90	2	2	2	4	26.7	3	1	0	0	0	0	1	1	0	2	0	2	3
25	0	0	1	2	2	4	2	1	1	2	2	2	2	0	1	91	31	02/	1	80	2	2	2	4	27.4	3	1	0	0	1	0	0	1	0	2	0	2	3
13	82	126	1	2	2	4	1	2	1	1	2	1	2	0	1	91	31		1	80	2	2	1	4	27.2	4	1	0	0	0	1	1	1	0	2	0	2	3
12	78	130	1	2	2	4	2	2	2	2	2	2	0	0		91	31		1	80	2	2	2	4	25.2	1	1	0	0	0	0	0	0	0	0	0		3
11	78	120	1	2	2	4	2	2	1	2	2	2	0	0	1	91	31		1	90	2	2	2	4	27.8	3	1	0	0	0	1	0	1	0	0	0	2	3
5	78	130	1	2	2	4	2	2	2	2	2	2	0	0		91	31		1	70	2	2	2	4	22.7	1	1	0	0	0	0	0	0	0	0	0		3
5			1	2	2	3	1	2	2	1	2	2	0	0	1	91	31	02/	1	80	2	2	2	3	25.6	4	1	0	1	0	1	1	0	0	0	0	2	3
3	70	128	1	2	2	3	1	2	2	1	2	2	2	0	1	91	31	01/	1	40	2	2	2	3	21.3	4	1	0	1	0	1	1	0	0	2	0	1	3
7	0	0	1	2	2	4	1	2	2	1	2	2	2	0	1	91	31	02/	1	90	3	2	2	4	22.9	3	1	0	0	0	1	1	0	0	2	0	2	3
13	0	0	1	2	2	4	1	2	2	1	2	2	2	0	1	91	31		1	80	2	2	2	4	22.6	3	1	0	0	0	1	1	0	0	2	0	2	3
6	72	126	1	2	2	4	1	2	2	1	2	2	0	0	1	91	31	02/	1	80	2	2	2	4	22.4	3	1	0	0	0	1	1	0	0	0	0	1	3
3	0	0	1	2	2	4	1	2	2	1	2	1	2	0	1	91	31		1	70	2	2	1	4	23.3	3	1	0	0	0	1	1	0	0	2	0	2	3
4			2	2	3	4	1	2	2	1	2	2	0	0		91	31	02/	1	90	2	3	2	4	20.5	2	1	0	0	0	0	1	0	0	0	0		3
3	0	0	1	2	2	4	1	2	1	1	2	1	2	0	1	91	31		1	90	3	2	1	4	28.1	3	1	0	0	0	0	1	1	0	2	0	1	3
12	82	132	1	2	3	4	1	2	2	1	2	2	2	0		91	31	02/	1	90	2	3	2	4	22.2	2	1	0	0	0	0	1	0	0	2	0		3
6	0	0	1	2	2	4	2	2	1	2	2	2	2	0		91	31		1	70	3	2	2	4	26	2	1	0	0	0	0	0	1	0	2	0		3
12			1	2	2	4	1	2	2	1	2	2	0	0		91	31		1	90	2	2	2	4	22.8	2	1	0	0	0	0	1	0	0	0	0		3
9	80	120	1	2	1	4	1	2	1	1	2	1	2	0	1	91	31	03/	1	80	2	1	1	4	27	4	1	1	0	0	0	1	1	0	2	0	1	3
11	0	0	1	2	2	4	1	2	2	1	2	2	2	0		91	31		1	90	2	2	2	4	21.8	2	1	0	0	0	0	1	0	0	2	0		3
13	0	0	1	2	2	3	2	2	1	2	2	2	2	0	1	91	31		1	40	3	2	2	3	27.7	4	1	0	1	0	1	0	1	0	2	0	2	3
10			1	2	3	4	1	2	1	1	2	2	0	0	1	91	31	02/	1	80	2	3	2	4	31.1	4	1	0	0	0	1	1	1	0	0	0	2	3
1	80	127	1	1	2	4	1	2	1	1	2	2	2	0	1	90	31	01/	1	70	2	2	2	4	32.8	4	1	0	0	0	1	1	1	0	2	0	2	3
12	84	131	1	2	2	4	2	2	1	2	2	2	0	0	1	90	31	02/	1	90	2	2	2	4	29	3	1	0	0	0	1	0	1	0	0	0	1	3
5	84	134	1	2	2	4	1	1	2	1	2	2	2	0	1	90	31		1	80	2	2	2	4	24.5	3	1	0	0	1	0	1	0	0	2	0	1	3
5	70	120	1	2	2	4	1	1	2	1	2	2	2	0	1	90	31	03/	1	80	3	2	2	4	20.9	3	1	0	0	1	0	1	0	0	2	0	1	3
5	78	130	1	2	2	4	1	2	2	1	2	2	0	0	1	90	31	02/	1	90	2	2	2	4	22.5	3	1	0	0	0	1	1	0	0	0	0	1	3
7	0	0	1	2	2	4	2	1	2	2	2	2	2	0		90	31		1	40	3	2	2	4	22.4	2	1	0	0	1	0	0	0	0	2	0		3
12			1	2	2	4	1	2	2	1	2	1	0	0	1	90	31	02/	1	90	2	2	1	4	24.2	2	1	0	0	0	0	1	0	0	0	0	2	3
6			1	2	2	4	2	2	1	2	2	2	0	0		90	31		1	80	3	2	2	4	38	2	1	0	0	0	0	0	1	0	0	0		3
4	0	0	1	2	2	4	1	2	2	1	2	1	2	0	1	90	31		1	90	3	2	1	4	23.7	2	1	0	0	0	0	1	0	0	2	0	1	3
3	58	154	1	2	2	4	1	2	2	1	2	2	0	0		90	31	02/	1	80	2	2	2	4	22.9	2	1	0	0	0	0	1	0	0	0	0		3
11	70	130	1	2	2	4	2	1	2	2	2	2	2	0	1	90	31		1	90	2	2	2	4	23.3	3	1	0	0	1	1	0	0	0	2	0	2	3
4	0	0	1	2	2	4	2	2	2	2	2	2	2	0		90	31	01/	1	70	2	2	2	4	18.2	1	1	0	0	0	0	0	0	0	2	0		3
10	82	135	1	1	2	3	1	2	2	1	2	1	2	0	1	90	31	02/	1	70	2	2	1	3	20.7	4	1	0	1	0	1	1	0	0	2	0	2	3
7			1	2	2	4	1	2	2	1	2	2	0	0		90	31		1	90	2	2	2	4	20.3	2	1	0	0	0	0	1	0	0	0	0		3
5	0	0	1	2	2	3	1	2	2	1	2	2	2	0	1	90	31		1	70	2	2	2	3	23	4	1	0	1	0	1	1	0	0	2	0	2	3
4	74	128	1	2	2	4	1	2	2	1	2	1	2	0	1	90	31		1	40	2	2	1	4	20.7	2	1	0	0	0	0	1	0	0	2	0	2	3
3	78	132	1	2	2	3	2	2	1	2	2	2	2	0	1	90	31	01/	1	70	2	2	2	3	26.3	3	1	0	1	0	0	0	1	0	2	0	2	3
5	0	0	1	2	1	4	1	2	2	1	2	2	2	0	1	90	31		1	80	2	1	2	4	22.2	3	1	1	0	0	0	1	0	0	2	0	2	3
4	0	0	1	2	2	3	1	2	2	1	2	2	2	0	1	90	31		1	80	2	2	2	3	24.1	3	1	0	1	0	0	1	0	0	2	0	1	3
12	86	120	1	2	2	4	1	2	2	1	2	2	2	0		90	31	03/	1	90	3	2	2	4	21.2	2	1	0	0	0	0	1	0	0	2	0		3
13	75	140	1	2	2	4	1	2	2	1	2	2	2	0	1	90	31	03/	1	90	2	2	2	4	22	3	1	0	0	0	1	1	0	0	2	0	2	3
4	85	136	1	2	2	4	1	2	1	1	2	2	2	0	1	90	31	01/	1	70	2	2	2	4	27.5	3	1	0	0	0	0	1	1	0	2	0	2	3
6			1	2	2	4	2	2	2	2	2	2	0	0		90	31		1	90	3	2	2	4	25.6	2	1	0	0	0	1	0	0	0	0	0		3
4			1	2	2	4	2	1	1	2	2	2	0	0	1	90	31		1	70	2	2	2	4	27.8	3	1	0	0	1	0	0	1	0	0	0		3
12	82	138	1	2	2	4	1	2	2	1	2	2	2	0		90	31	02/	1	90	3	2	2	4	19.8	2	1	0	0	0	0	1	0	0	2	0		3
7			1	2	2	4	1	2	2	1	2	1	0	0	1	90	31		1	80	3	2	1	4	17.6	2	1	0	0	0	0	1	0	0	0	0	2	3
13	82	132	1	2	2	4	2	2	2	2	2	2	2	0		90	31	02/	1	40	2	2	2	4	21.7	1	1	0	0	0	0	0	0	0	2	0		3
7	0	0	1	2	2	4	1	2	2	1	2	2	2	0		90	31		1	90	2	2	2	4	20.8	2	1	0	0	0	0	1	0	0	2	0		3
5	78	120	1	2	2	4	1	1	2	1	2	2	2	0	1	90	31	02/	1	90	3	2	2	4	18.8	3	1	0	0	1	0	1	0	0	2	0	1	3
7	0	0	1	2	2	4	1	2	2	1	2	1	2	0	1	90	31		1	40	2	2	1	4	17.3	2	1	0	0	0	0	1	0	0	2	0	2	3
12	70	120	1	1	2	4	1	2	1	1	2	1	2	0	1	90	31		1	70	2	2	1	4	29.4	4	1	0	0	0	1	1	1	0	0	0	1	3
11	80	140	1	2	2	4	1	2	2	1	2	2	2	0		90	31	01/	1	70	3	2	2	4	25	2	1	0	0	0	0	1	0	0	2	0		3
16	88	152	1	2	2	4	1	2	2	1	2	2	2	0		90	31		1	70	3	2	2	4	23.3	2	1	0	0	0	0	1	0	0	2	0		3
12	0	0	1	2	2	4	1	2	2	1	2	2	2	0	1	90	31	02/	1	70	2	2	2	4	24.3	3	1	0	0	0	1	1	0	0	2	0	2	3
12	80	130	1	2	2	4	2	2	2	2	2	1	2	0	1	90	31		1	80	2	2	1	4	24.9	1	1	0	0	0	0	0	0	0	2	0	2	3
9	70	120	1	2	2	4	1	2	2	1	2	1	0	0	1	90	31	03/	1	80	3	2	1	4	25.2	3	1	0	0	0	1	1	0	0	0	0	3	3
7	0	0	1	2	3	4	1	2	2	1	1	2	2	0	1	90	31		1	90	2	2	2	4	21.6	3	1	0	0	0	1	1	0	0	2	0	2	3
10	82	162	1	2	2	4	1	2	2	1	2	2	2	0		90	31		1	80	2	2	2	4	24	2	1	0	0	0	0	1	0	0	2	0		3
4	80	150	2	2	2	4	1	2	2	1	2	1	2	0	1	90	31	03/	1	80	2	2	1	4	19.3	2	1	0	0	0	0	1	0	0	2	0	2	3
13	0	0	1	2	2	4	1	2	2		2	1	2	0	1	90	31		1	90	3	2	1	4	23.7	2	1	0	0	0	0	1	0	0	2	0	1	3
13	78	122	1	2	2	4	2	2	2	2	2	2	0	0		90	31		1	90	2	2	2	4	22	1	1	0	0	0	0	0	0	0	0	0		3
11	78	132	1	2	2	3	2	2	2	2	2	2	0	0		90	31		1	90	3	2	2	3	21.1	2	1	0	1	0	0	0	0	0	0	0		3
6	76	128	1	2	2	1	2	2	2	2	2	2	0	0		90	31		1	90	2	2	2	1	18.9	2	1	0	1	0	0	0	0	0	0	0		3
12	78	120	1	2	2	4	2	2	2	2	2	2	0	0		90	31		1	90	3	2	2	4	20	2	1	0	0	0	1	0	0	0	0	0		3
4	68	125	1	2	2	4	1	2	2	1	2	2	2	0		90	31	02/	1	80	2	2	2	4	21.5	2	1	0	0	0	0	1	0	0	2	0		3
13	78	122	1	2	2	4	1	2	2	1	2	2	2	0		90	31		1	40	3	2	2	4	25.5	2	1	0	0	0	0	1	0	0	2	0		3
6	91	136	1	1	2	3	2	2	2	2	2	2	2	0	1	90	31	01/	1	70	2	2	2	3	22	3	1	0	1	0	1	0	0	0	2	0	2	3
9	0	0	2	2	2	3	2	2	2	2	2	2	2	0		90	31		1	80	2	2	2	3	23.5	2	1	0	1	0	0	0	0	0	2	0		3
13	68	145	1	2	2	4	2	2	2	2	2	2	2	0		90	31		1	90	2	2	2	4	19.8	1	1	0	0	0	0	0	0	0	2	0		3
12			1	1	3	4	1	3	2	1	2	2	0	0	1	90	31	02/	1	80	2	3	2	4	20.5	4	1	0	0	1	1	1	0	0	0	0	2	3
12	62	134	1	2	2	4	1	2	2	1	2	2	2	0	1	90	31		1	10	2	2	2	4	21.8	3	1	0	0	0	1	1	0	0	2	0	2	3
12	0	0	1	1	2	4	2	2	2	2	2	1	2	0	1	90	31		1	80	2	2	1	4	20.2	2	1	0	0	0	1	0	0	0	2	0		3
12	80	132	1	2	2	4	1	2	2	1	2	2	2	0		90	31	02/	1	80	2	2	2	4	20.2	2	1	0	0	0	0	1	0	0	2	0		3
4	0	0	1	2	2	4	2	1	1	2	1	1	2	0	1	90	31		1	90	2	2	1	4	32.4	4	1	0	0	1	0	0	1	1	2	0	2	3
7	80	127	1	2	2	4	1	2	1	1	2	2	2	0	1	90	31		1	70	2	2	2	4	28.8	3	1	0	0	0	0	1	1	0	2	0	1	3
2	85	130	1	2	2	3	2	2	1	2	2	1	2	0	1	90	31	02/	1	80	2	2	1	3	26.3	3	1	0	1	0	0	0	1	0	2	0	2	3
4	74	120	1	2	2	1	1	2	2	1	2	2	2	0	1	90	31		1	80	2	2	2	1	22.4	3	1	0	1	0	0	1	0	0	2	0	2	3
4	78	130	1	1	2	2	1	2	2	1	2	2	2	0	1	90	31		1	80	2	2	2	2	24.3	4	1	0	1	0	1	1	0	0	2	0	1	3
12	62	106	1	2	2	4	1	2	2	1	2	2	0	0		90	31	02/	1	90	3	2	2	4	25.7	2	1	0	0	0	0	1	0	0	0	0		3
11	75	128	1	2	2	4	1	2	2	1	2	2	2	0		90	31		1	70	2	2	2	4	24.6	2	1	0	0	0	0	1	0	0	2	0		3
7	80	130	1	2	2	4	1	2	2	1	2	2	2	0	1	90	31		1	80	2	2	2	4	24.2	3	1	0	0	0	1	1	0	0	2	0	1	3
6	0	0	1	2	2	4	1	2	2	1	2	2	2	0		90	31		1	80	2	2	2	4	23.3	2	1	0	0	0	0	1	0	0	2	0		3
3	0	0	1	2	2	4	1	2	1	1	2	2	2	0	1	90	31		1	80	3	2	2	4	27.2	4	1	0	0	0	1	1	1	0	2	0	1	3
7	0	0	1	2	2	4	1	2	2	1	2	2	2	0		89	31		1	90	2	2	2	4	19.4	2	1	0	0	0	0	1	0	0	2	0		3
6	88	112	1	2	2	4	1	2	2	1	2	2	2	0	1	89	31		1	90	2	2	2	4	24.4	3	1	0	0	0	1	1	0	0	2	0	1	3
5	82	130	1	1	2	3	2	2	2	2	2	2	2	0	1	89	31	01/	1	10	2	2	2	3	25.2	3	1	0	1	0	1	0	0	0	2	0	2	3
4	0	0	1	2	2	4	1	2	2	1	2	2	2	0	1	89	31	02/	1	90	2	2	2	4	24.8	3	1	0	0	0	1	1	0	0	2	0	2	3
4	78	134	1	2	2	4	1	2	2	1	2	2	2	0		89	31		1	70	2	2	2	4	23.2	2	1	0	0	0	0	1	0	0	2	0		3
13	70	110	1	2	2	4	2	2	2	2	2	2	0	0		89	31	02/	1	90	2	2	2	4	23.8	2	1	0	0	0	1	0	0	0	0	0	1	3
1	90	140	1	2	2	4	1	2	2	1	2	2	0	0	1	89	31	02/	1	70	2	2	2	4	24.3	3	1	0	0	0	1	1	0	0	2	0	2	3
5	0	0	1	2	2	4	1	2	1	1	2	1	2	0	1	89	31		1	80	3	2	2	4	27.2	4	1	0	0	0	1	1	1	0	2	0	1	3
6	74	116	1	2	2	4	1	2	2	1	2	2	0	0	1	89	31	02/	1	90	3	2	2	4	21.2	3	1	0	0	0	1	1	0	0	0	0	1	3
12	0	0	1	2	2	4	1	2	2	1	2	2	2	0		89	31	02/	1	60	2	2	2	4	24	2	1	0	0	0	0	1	0	0	2	0		3
12	82	126	1	2	2	4	2	1	2	2	2	1	2	0	1	89	31		1	80	2	2	1	4	23.4	2	1	0	0	1	0	0	0	0	2	0	2	3
12			1	2	2	4	1	2	1	1	2	2	0	0	1	89	31		1	90	3	2	2	4	26.6	3	1	0	0	0	0	1	1	0	0	0	1	3
13	75	130	1	2	2	4	1	2	2	1	2	2	0	0		89	31	03/	1	90	3	2	2	4	21.6	2	1	0	0	0	0	1	0	0	0	0		3
11	72	136	1	2	2	4	1	2	2	1	2	2	0	0	1	89	31	02/	1	90	2	2	2	4	25.4	3	1	0	0	0	1	1	0	0	0	0	1	3
13	74	130	1	2	2	4	2	2	1	2	2	2	0	0	1	89	31	02/	1	80	2	2	2	4	27.3	3	1	0	0	0	1	0	1	0	0	0	1	3
12			1	2	2	4	1	2	2	1	2	2	0	0		89	31	02/	1	90	2	2	2	4	14.4	2	1	0	0	0	0	1	0	0	0	0		3
6			1	2	2	4	1	2	2	1	2	2	0	0		89	31	02/	1	90	2	2	2	4	21.4	2	1	0	0	0	0	1	0	0	0	0		3
4	0	0	1	2	2	4	1	1	2	1	2	1	2	0	1	89	31		1	80	2	2	1	4	24.2	3	1	0	0	1	0	1	0	0	2	0		3
5			1	2	2	4	1	2	2	1	2	1	0	0	1	89	31		1	90	3	2	1	4	23.1	2	1	0	0	0	0	1	0	0	0	0	1	3
13	80	140	1	2	2	4	1	1	2	1	2	2	2	0	1	89	31	02/	1	70	2	2	2	4	25.7	3	1	0	0	1	0	1	0	0	2	0	2	3
13	0	0	1	2	2	4	1	2	1	1	2	2	2	0	1	89	31		1	70	3	2	2	4	26.2	3	1	0	0	0	0	1	1	0	2	0	2	3
12	74	122	1	2	2	4	1	2	2	1	2	1	2	0	1	89	31	02/	1	80	2	2	1	4	19.9	2	1	0	0	0	0	1	0	0	2	0	1	3
4			1	2	2	4	1	2	2	1	2	2	0	0		89	31		1	90	2	2	2	4	22.8	2	1	0	0	0	0	1	0	0	0	0		3
4	0	0	1	2	2	4	2	2	2	2	2	2	2	0		89	31		1	80	2	2	2	4	21.5	1	1	0	0	0	0	0	0	0	2	0	1	3
5			1	2	2	4	2	2	2	2	2	2	0	0		89	31	02/	1	80	2	2	2	4	22.6	2	1	0	0	0	1	0	0	0	0	0		3
12	0	0	1	2	2	4	2	2	2	2	2	2	2	0		89	31		1	80	2	2	2	4	24.8	1	1	0	0	0	0	0	0	0	2	0		3
9	0	0	2	2	2	3	1	2	2	1	2	2	2	0	1	89	31	06/	1	70	3	2	2	1	23.4	3	1	0	1	0	0	1	0	0	2	0	2	3
9	84	127	1	2	2	4	1	1	1	1	2	2	2	0	1	89	31		1	90	2	2	2	4	29.2	5	1	0	0	1	1	1	1	0	2	0	2	3
12	62	104	1	2	2	3	2	2	1	1	2	2	2	0	1	89	31	01/	1	70	2	2	2	3	26.3	3	1	0	1	0	0	0	1	0	2	0	2	3
13	74	120	1	2	2	4	1	1	2	1	1	1	2	0	1	89	31		1	80	2	2	1	4	23.9	4	1	0	0	1	0	1	0	1	2	0	1	3
6	70	120	1	2	2	4	1	1	2	1	2	2	2	0	1	89	31		1	70	2	2	2	4	24.7	3	1	0	0	1	0	1	0	0	2	0	2	3
5	0	0	1	2	2	1	1	2	2	1	2	2	2	0	1	89	31		1	70	2	2	2	3	23	4	1	0	1	0	1	1	0	0	2	0	2	3
12			1	2	3	4	1	3	1	1	2	2	0	0	1	89	31		1	80	3	3	2	4	28.1	5	1	0	0	1	1	1	1	0	0	0	2	3
1	74	138	1	2	2	3	2	2	2	2	2	2	2	0		89	31		1	60	2	2	2	3	16.2	2	1	0	1	0	0	0	0	0	2	0		3
12	80	120	1	2	2	1	1	2	2	1	2	2	2	0	1	89	31		1	80	2	2	2	1	24	3	1	0	1	0	0	1	0	0	2	0	2	3
12	78	163	2	2	2	4	1	1	2	1	2	1	2	0	1	89	31		1	40	3	2	1	4	19.6	3	1	0	0	1	0	1	0	0	2	0	2	3
1	0	0	1	2	2	4	1	2	2	1	2	2	2	0	1	89	31		1	80	3	2	2	4	22.4	3	1	0	0	0	1	1	0	0	2	0	1	3
5	72	126	1	2	2	4	2	2	1	2	2	2	0	0	1	89	31		1	70	2	2	2	4	30	3	1	0	0	0	1	0	1	0	0	0	1	3
8	0	0	1	2	2	4	2	2	1	2	2	2	2	0		89	31	02/	1	80	2	2	2	4	30.1	2	1	0	0	0	0	0	1	0	2	0		3
5			1	1	2	4	2	2	2	2	2	2	0	0		89	31	01/	1	80	2	2	2	4	16.6	2	1	0	0	0	1	0	0	0	0	0		3
5	0	0	1	2	3	4	1	2	2	1	2	2	2	0		89	31		1	90	2	3	2	4	22.9	2	1	0	0	0	0	1	0	0	2	0		3
10	70	150	1	2	2	3	1	2	2	1	2	2	2	0	1	89	31	03/	1	80	2	2	2	3	23.9	4	1	0	1	0	1	1	0	0	2	0	2	3
7	0	0	2	2	2	3	1	2	1	1	2	2	2	0	1	89	31	03/	1	80	3	2	2	3	30.1	5	1	0	1	0	1	1	1	0	2	0	1	3
5	82	132	1	2	2	4	2	2	2	2	2	2	2	0		89	31	02/	1	90	2	2	2	4	25.9	2	1	0	0	0	1	0	0	0	2	0		3
12	30	30	1	2	2	3	2	2	2	2	2	2	2	0	1	89	31		1	40	2	2	2	3	20.2	3	1	0	1	0	1	0	0	0	2	0	1	3
4			1	2	2	4	1	2	2	1	2	2	0	0		89	31	01/	1	90	2	2	2	4	17.6	2	1	0	0	0	0	1	0	0	0	0		3
12	84	133	1	1	2	4	1	2	1	1	2	2	2	0	1	89	31		1	80	2	2	2	4	28.1	4	1	0	0	0	1	1	1	0	2	0	2	3
7	0	0	1	2	2	4	1	2	2	1	2	2	2	0		89	31		1	80	2	2	2	4	18.2	2	1	0	0	0	0	1	0	0	2	0		3
2	0	0	1	2	2	4	1	2	2	1	2	2	2	0		89	31	02/	1	80	3	2	2	4	19.7	2	1	0	0	0	0	1	0	0	2	0		3
7			1	2	2	4	1	2	1	1	2	2	0	0	1	89	31		1	80	3	2	2	4	26.3	3	1	0	0	0	0	1	1	0	0	0	2	3
6	75	112	1	2	2	4	1	2	2	1	2	2	2	0	1	89	31		1	80	2	2	2	4	23.4	3	1	0	0	0	1	1	0	0	2	0	2	3
5	86	113	1	2	2	4	1	2	2	1	2	2	2	0		89	31		1	40	2	2	1	4	20.7	2	1	0	0	0	0	1	0	0	2	0	2	3
3	0	0	1	2	1	4	2	2	2	2	2	1	2	0	1	89	31	01/	1	70	2	1	1	4	20.6	2	1	1	0	0	0	0	0	0	2	0	1	3
6	78	136	1	2	2	4	1	2	1	1	2	2	2	0	1	89	31	02/	1	80	2	2	2	4	26	3	1	0	0	0	0	1	1	0	2	0	2	3
3	80	136	1	2	2	4	1	2	2	1	2	2	2	0		89	31		1	80	3	2	2	4	22.2	2	1	0	0	0	0	1	0	0	2	0		3
11	80	116	1	2	2	1	1	2	2	1	2	2	2	0	1	89	31		1	80	2	2	2	1	20.7	3	1	0	1	0	0	1	0	0	2	0	2	3
12	80	126	1	1	2	4	1	2	2	1	2	2	2	0	1	89	31		1	70	2	2	2	4	22.9	3	1	0	0	0	1	1	0	0	2	0	1	3
13	68	118	1	2	2	4	1	2	1	1	2	2	0	0	1	89	31		1	90	2	2	2	4	246.9	3	1	0	0	0	0	1	1	0	0	0	2	3
9	84	125	1	2	2	4	1	2	1	1	2	2	2	0	1	89	31		1	90	2	2	2	4	27.4	3	1	0	0	0	0	1	1	0	2	0	2	3
5	88	140	1	2	2	4	1	2	2	1	2	2	2	0	1	89	31		1	70	2	2	2	4	24.7	3	1	0	0	0	1	1	0	0	2	0	1	3
12	84	200	1	2	2	4	2	2	2	2	2	2	2	0		89	31		1	80	2	2	2	4	24.8	1	1	0	0	0	0	0	0	0	2	0		3
5	76	120	1	2	2	1	1	2	2	2	2	2	0	0	1	89	31		1	80	2	2	2	2	24.3	4	1	0	1	0	1	1	0	0	2	0	1	3
4	76	120	1	2	2	4	2	2	2	2	2	2	0	0		89	31		1	90	2	2	2	4	23.1	2	1	0	0	0	1	0	0	0	0	0		3
17	76	122	1	2	2	4	2	2	2	2	2	2	0	0		89	31		1	90	2	2	2	4	19.1	1	1	0	0	0	0	0	0	0	0	0		3
12	80	132	1	2	2	4	2	2	2	2	2	2	2	0		89	31	02/	1	80	3	2	2	4	21	1	1	0	0	0	0	0	0	0	0	0		3
12	80	132	1	2	2	4	2	2	2	2	2	2	2	0		89	31	02/	1	80	3	2	2	4	21	1	1	0	0	0	0	0	0	0	0	0		3
12	80	132	1	2	2	4	2	2	2	2	2	2	2	0		89	31	02/	1	80	3	2	2	4	21	1	1	0	0	0	0	0	0	0	0	0		3
1	0	0	1	1	2	4	1	2	2	1	2	1	2	0	1	89	31		1	10	3	2	1	4	20	3	1	0	0	0	1	1	0	0	2	0	2	3
6	75	125	1	2	3	4	1	1	1	1	2	2	2	0	1	89	31	02/	1	70	2	3	2	4	28.9	4	1	0	0	1	0	1	1	0	2	0	2	3
2	78	122	1	2	2	4	1	2	2	1	2	2	2	0		89	31		1	70	3	2	2	4	21.2	2	1	0	0	0	0	1	0	0	2	0		3
12	77	122	1	2	2	4	2	2	2	2	2	2	2	0		89	31		1	90	3	2	2	4	25	1	1	0	0	0	0	0	0	0	2	0		3
11	0	0	1	2	2	3	1	1	2	1	2	2	2	0	1	89	31		1	70	2	2	2	3	22.5	4	1	0	1	1	0	1	0	0	2	0	2	3
11	72	118	1	2	2	4	2	2	2	2	2	2	0	0		89	31	03/	1	90	3	2	2	4	23.1	1	1	0	0	0	0	0	0	0	0	0		3
11	84	127	1	2	2	4	1	2	2	1	2	2	0	0	1	89	31	02/	1	90	2	2	2	4	25.3	3	1	0	0	0	1	1	0	0	0	0	1	3
16	0	0	1	2	2	1	1	2	2	1	2	2	2	0	1	89	31	02/	1	80	2	2	2	1	24.7	3	1	0	1	0	0	1	0	0	2	0	2	3
5	0	0	1	2	2	3	2	2	2	2	2	2	2	0		89	31		1	80	2	2	2	3	22	2	1	0	1	0	0	0	0	0	2	0		3
6	76	136	1	2	2	4	2	2	2	2	2	1	2	0	1	89	31	03/	1	90	2	2	1	4	20.8	1	1	0	0	0	0	0	0	0	2	0	2	3
5	82	136	1	2	2	4	1	2	2	1	2	2	2	0		89	31	01/	1	80	2	2	2	4	25.4	2	1	0	0	0	0	1	0	0	2	0		3
6			1	2	2	4	1	2	2	1	2	2	0	0		89	31	03/	1	90	2	2	2	4	22	3	1	0	0	0	1	1	0	0	2	0	2	3
4	0	0	1	2	2	4	2	2	2	2	2	1	2	0	1	89	31		1	90	2	2	1	4	20	2	1	0	0	0	1	0	0	0	2	0		3
6			2	2	2	4	1	2	2	1	2	2	0	0		89	31	02/	1	80	2	2	2	4	22.2	2	1	0	0	0	0	1	0	0	0	0		3
4	80	136	1	2	1	1	1	2	2	1	2	2	2	0	1	89	31		1	10	2	1	2	1	24	4	1	1	1	0	0	1	0	0	2	0	2	3
6	65	134	1	2	2	4	1	3	2	1	2	1	2	0	1	89	31	02/	1	90	3	2	1	4	22	3	1	0	0	1	0	1	0	0	2	0	2	3
12	0	0	1	2	2	4	2	2	2	2	2	2	2	0		89	31		1	70	2	2	2	4	25.1	2	1	0	0	0	1	0	0	0	2	0		3
5			1	2	2	4	1	2	2	2	2	2	0	0		89	31		1	90	2	2	2	4	20.3	2	1	0	0	0	0	1	0	0	0	0		3
8	0	0	1	2	2	4	1	2	2	1	2	2	2	0		89	31		1	80	2	2	2	4	23.3	2	1	0	0	0	0	1	0	0	2	0		3
5	85	135	1	2	2	4	2	2	1	2	2	2	2	0		89	31	02/	1	90	3	2	2	4	27.5	2	1	0	0	0	0	0	1	0	2	0		3
12			1	1	2	4	1	3	2	1	2	2	0	0	1	89	31	02/	1	80	2	3	2	4	20.5	4	1	0	0	1	1	1	0	0	0	0	2	3
3	78	139	1	2	2	3	2	2	1	2	2	2	2	0	1	88	31	03/	1	80	2	2	2	3	27.3	3	1	0	1	0	0	0	1	0	2	0	2	3
4	85	126	1	1	2	4	2	1	2	2	2	1	2	0	1	88	31		1	90	3	2	1	4	24.9	3	1	0	0	1	1	0	0	0	2	0	1	3
4	70	120	1	2	2	3	2	2	2	2	2	2	2	0		88	31	03/	1	70	2	2	2	3	25.8	2	1	0	1	0	0	0	0	0	0	0	1	3
12	69	167	1	1	2	4	2	2	2	2	2	2	2	0		88	31	01/	1	70	2	2	2	4	20.2	2	1	0	0	0	1	0	0	0	2	0		3
9	84	134	1	2	2	3	1	2	2	1	2	2	0	0	1	88	31	02/	1	90	2	2	2	3	24.6	3	1	0	1	0	0	1	0	0	0	0	2	3
6	0	0	1	2	3	4	1	2	2	1	2	2	2	0		88	31	02/	1	80	4	3	2	4	22.2	2	1	0	0	0	0	1	0	0	2	0		3
6			1	2	2	1	1	2	2	1	2	2	0	0	1	88	31		1	90	3	2	2	1	23.7	3	1	0	1	0	0	1	0	0	0	0	2	3
5	74	121	1	2	2	4	2	2	2	2	2	2	0	0		88	31	02/	1	40	2	2	2	4	19.4	2	1	0	0	0	1	0	0	0	0	0	1	3
5	74	134	1	2	2	4	2	2	2	2	2	2	0	0		88	31	02/	1	80	2	2	2	4	18.5	1	1	0	0	0	0	0	0	0	0	0		3
13	80	130	1	2	2	1	2	2	2	2	2	2	0	0	1	88	31	02/	1	80	2	2	2	1	23.1	3	1	0	1	0	1	0	0	0	0	0	1	3
5	68	174	1	2	3	1	1	2	2	1	2	2	0	0	1	88	31	02/	1	90	3	3	2	1	24.2	4	1	0	1	0	1	1	0	0	0	0	1	3
6	78	122	1	2	2	3	1	2	2	1	2	2	0	0	1	88	31	02/	1	90	2	2	2	3	22.5	4	1	0	1	0	1	1	0	0	0	0	1	3
10	0	0	2	2	2	4	1	2	1	1	2	2	2	0	1	88	31	02/	1	80	3	2	2	4	29.7	3	1	0	0	0	0	1	1	0	2	0	2	3
1			1	2	2	3	2	2	2	2	2	2	0	0		88	31	02/	1	80	2	2	2	3	23.2	2	1	0	1	0	0	0	0	0	0	0		3
6	80	120	1	2	2	4	1	2	2	1	2	2	2	0	1	88	31	01/	1	80	2	2	2	4	22.2	3	1	0	0	0	1	1	0	0	2	0	2	3
7	0	0	1	2	2	4	2	2	2	2	2	2	2	0		88	31		1	70	3	2	2	4	21.9	1	1	0	0	0	0	0	0	0	2	0		3
5	90	160	1	2	2	4	1	2	2	1	2	2	2	0		88	31		1	80	2	2	2	4	23	2	1	0	0	0	0	1	0	0	2	0		3
6	80	122	1	2	2	4	1	2	2	1	2	2	0	0	1	88	31	02/	1	90	2	2	2	4	23.4	3	1	0	0	0	1	1	0	0	0	0	1	3
8	0	0	1	2	2	4	1	2	2	1	2	2	2	0		88	31	02/	1	80	2	2	2	4	22.2	2	1	0	0	0	0	1	0	0	2	0		3
6			1	2	2	1	1	2	1	1	2	1	0	0	1	88	31		1	90	2	2	1	1	30	5	1	0	1	0	1	1	1	0	0	0	1	3
5	84	130	1	2	2	4	1	2	2	1	2	2	0	0	1	88	31	02/	1	90	2	2	2	4	23.4	3	1	0	0	0	1	1	0	0	0	0	1	3
8	78	120	1	2	2	4	1	1	2	1	2	1	2	0	1	88	31		1	80	2	2	1	4	19.3	3	1	0	0	1	0	1	0	0	2	0	2	3
13			1	2	2	4	1	2	2	1	2	1	0	0	1	88	31	01/	1	80	2	2	1	4	23.5	2	1	0	0	0	0	1	0	0	0	0	2	3
8	0	0	1	1	2	4	1	2	2	1	2	2	2	0	1	88	31		1	80	3	2	2	4	23.1	3	1	0	0	0	1	1	0	0	2	0	2	3
6	80	130	1	2	2	1	1	2	2	1	2	2	0	0	1	88	31		1	90	2	2	2	1	23.2	3	1	0	1	0	0	1	0	0	0	0	1	3
12	0	0	1	2	2	3	2	1	2	2	2	2	2	0	1	88	31		1	10	2	2	2	3	25.8	3	1	0	1	1	0	0	0	0	2	0	2	3
6	0	0	1	2	2	4	1	2	2	1	2	1	2	0	1	88	31		1	90	2	2	1	4	24.4	2	1	0	0	0	0	1	0	0	2	0	1	3
6			2	2	2	4	2	2	1	2	2	2	0	0		88	31		1	80	2	2	2	4	27.3	2	1	0	0	0	0	0	1	0	0	0	1	3
6			1	2	2	3	2	2	2	2	2	2	0	0	1	88	31		1	80	2	2	2	3	18.8	3	1	0	1	0	1	0	0	0	0	0	2	3
4	70	120	1	2	2	3	2	2	2	2	2	2	0	0		88	31	02/	1	80	2	2	2	3	21.7	2	1	0	1	0	0	0	0	0	0	0		3
6	0	0	1	2	2	4	1	2	2	1	2	2	2	0		88	31		1	90	3	2	2	4	19.1	2	1	0	0	0	0	1	0	0	2	0		3
11	82	129	1	2	2	4	1	2	2	1	2	2	2	0		88	31		1	90	2	2	2	4	20.2	2	1	0	0	0	0	1	0	0	2	0		3
10	68	139	1	2	2	4	2	2	2	2	2	2	2	0		88	31	01/	1	80	2	2	2	4	25.4	2	1	0	0	0	1	0	0	0	0	0	1	3
4	78	126	1	2	2	4	1	2	2	1	2	2	2	0	1	88	31		1	80	2	2	2	4	23.8	3	1	0	0	0	1	1	0	0	2	0	2	3
7			1	2	2	4	2	2	2	2	2	2	0	0		88	31		1	80	2	2	2	4	22.8	1	1	0	0	0	0	0	0	0	0	0		3
1			1	2	2	4	2	2	2	2	2	2	0	0		88	31		1	80	2	2	2	4	15.6	1	1	0	0	0	0	0	0	0	0	0		3
6			1	2	2	4	2	2	2	2	2	2	0	0		88	31	01/	1	80	2	2	2	4	23.8	1	1	0	0	0	0	0	0	0	0	0		3
4	0	0	1	2	2	4	1	2	2	1	2	2	2	0		88	31		1	40	2	2	2	4	21.3	2	1	0	0	0	0	1	0	0	2	0		3
6			1	2	2	4		1	2		2	1	0	0	1	88	31		1	80	2	2	1	4	22.5	2	1	0	0	1	0	0	0	0	0	0	2	3
6	80	130	1	1	2	1	1	1	2	1	2	1	2	0	1	88	31	01/A/	1	70	2	2	1	1	21.9	5	1	0	1	1	1	1	0	0	2	0		3
8			1	2	2	4	2	2	2	2	2	2	0	0		88	31	01/	1	80	2	2	2	4	23	1	1	0	0	0	0	0	0	0	0	0		3
5	0	0	1	2	2	4	1	2	1	1	2	2	2	0	1	88	31		1	80	2	2	2	4	27.7	3	1	0	0	0	0	1	1	0	2	0	2	3
6	70	126	1	2	2	1	2	2	2	2	2	2	2	0	1	88	31	02/	1	10	2	2	2	1	25.4	3	1	0	1	0	1	0	0	0	2	0	1	3
7	92	150	1	2	2	4	1	2	2	1	2	2	2	0		88	31		1	70	2	2	2	4	23	2	1	0	0	0	0	1	0	0	2	0		3
5	0	0	1	2	2	4	1	2	1	1	2	2	2	0	1	88	31		1	90	5	2	2	4	26.2	3	1	0	0	0	0	1	1	0	2	0	1	3
20			1	2	2	4	2	2	1	2	2	2	0	0		88	31	01/	1	80	2	2	2	4	30.5	2	1	0	0	0	0	0	1	0	0	0		3
6	0	0	1	2	2	3	2	2	2	2	2	1	2	0	1	88	31		1	40	2	2	1	3	22.4	3	1	0	1	0	1	0	0	0	2	0	1	3
6	84	130	1	2	2	3	1	1	2	1	2	2	2	0	1	88	31	02/	1	80	2	2	2	3	22.1	4	1	0	1	1	0	1	0	0	2	0	2	3
3	84	120	1	2	2	4	1	2	2	1	2	2	2	0		88	31	03/	1	70	2	2	2	4	24.3	2	1	0	0	0	0	1	0	0	2	0		3
2	70	130	1	2	2	4	2	2	1	2	2	1	2	0	1	88	31	02/	1	90	2	2	1	4	26.5	2	1	0	0	0	0	0	1	0	2	0	2	3
4			1	2	2	4	2	2	2	2	2	2	0	0		88	31		1	90	2	2	2	4	22.2	1	1	0	0	0	0	0	0	0	0	0		3
12	0	0	1	2	2	3	2	2	2	2	2	2	2	0		88	31		1	80	2	2	2	3	22	2	1	0	1	0	0	0	0	0	2	0		3
13			1	2	2	4	2	2	1	2	2	2	0	0	1	88	31		1	80	1	2	2	4	29.1	3	1	0	0	0	1	0	1	0	0	0	2	3
5			1	2	2	4	2	2	2	2	2	2	0	0		88	31		1	90	2	2	2	4	22.2	2	1	0	0	0	1	0	0	0	0	0	1	3
8	67	125	1	1	2	4	1	1	2	1	2	2	2	0	1	88	31		1	80	2	2	2	4	23.8	4	1	0	0	1	1	1	0	0	2	0	1	3
6	76	124	1	2	2	4	1	2	2	1	2	2	0	0		88	31		1	70	2	2	2	4	24.8	2	1	0	0	0	0	1	0	0	0	0		3
3	72	126	1	2	2	1	1	2	2	1	2	2	2	0	1	88	31	02/	1	80	2	2	2	1	22.4	3	1	0	1	0	0	1	0	0	2	0	2	3
11	78	126	1	1	2	4	1	1	2	1	2	2	2	0	1	88	31		1	70	2	2	2	4	23.4	4	1	0	0	1	1	1	0	0	2	0	1	3
13	66	122	1	2	2	4	1	2	1	1	2	2	2	0	1	88	31		1	80	2	2	2	4	30.5	3	1	0	0	0	0	1	1	0	2	0	1	3
6	78	136	1	2	1	4	2	1	1	2	2	2	2	0	1	88	31		1	70	2	1	2	4	29.7	4	1	1	0	1	0	0	1	0	2	0	2	3
5	76	133	1	2	2	3	2	2	2	2	2	1	2	0	1	88	31	01/	1	80	2	2	1	3	24.2	2	1	0	1	0	0	0	0	0	2	0	2	3
4	80	122	2	2	2	3	1	2	2	1	2	2	2	0	1	88	31	02/	1	40	3	2	2	3	24.2	3	1	0	1	0	0	1	0	0	2	0	2	3
13	78	132	1	2	2	4	1	2	2	1	2	2	2	0	1	88	31	02/	1	70	2	2	2	4	22.2	3	1	0	0	0	1	1	0	0	0	0	2	3
3	84	128	1	2	2	3	2	2	1	2	2	2	2	0		88	31	02/	1	80	2	2	2	3	27.5	2	1	0	1	0	0	0	0	0	2	0		3
13			1	2	2	1	1	2	2	1	2	2	0	0	1	88	31		1	80	3	2	2	1	25	4	1	0	1	0	1	1	0	0	0	0	2	3
6	75	130	1	2	2	4	1	2	2	1	2	2	0	0		88	31	03/	1	90	2	2	2	4	25.1	2	1	0	0	0	0	1	0	0	0	0		3
4			1	2	2	4	2	2	2	2	2	2	0	0		88	31		1	90	2	2	2	4	23.5	2	1	0	0	0	1	0	0	0	0	0		3
6			1	2	2	4	2	2	2	2	2	2	0	0		88	31		1	90	2	2	2	4	20.8	1	1	0	0	0	0	0	0	0	0	0		3
4	0	0	1	2	2	4	1	2	2	1	2	2	2	0		88	31		1	80	2	2	2	4	25.3	2	1	0	0	0	0	1	0	0	0	0	2	3
5	66	135	1	2	2	4	2	2	2	2	2	1	2	0	1	88	31	02/	1	90	3	2	1	4	25.1	2	1	0	0	0	1	0	0	0	2	0	1	3
5			1	2	2	3	2	2	2	2	2	2	0	0		88	31	02/	1	80	2	2	2	3	23.2	2	1	0	1	0	0	0	0	0	0	0		3
7	0	0	1	2	2	4	1	2	2	1	2	2	2	0		88	31		1	10	2	2	2	4	21.2	2	1	0	0	0	0	1	0	0	2	0		3
6	83	155	1	2	2	4	1	3	2	1	2	2	2	0	1	88	31		1	80	2	2	2	4	20.1	3	1	0	0	1	0	1	0	0	2	0	1	3
11	78	132	1	2	2	4	2	2	2	2	2	2	0	0		88	31		1	40	2	2	2	4	25.7	1	1	0	0	0	0	0	0	0	0	0		3
9	70	130	1	2	2	4	2	2	1	2	2	2	2	0		88	31	01/	1	90	2	2	2	4	26	2	1	0	0	0	0	0	1	0	2	0		3
5	0	0	1	2	2	4	1	2	2	1	2	1	2	0	1	88	31	03/	1	80	2	2	1	4	22.1	2	1	0	0	0	0	1	0	0	2	0		3
5	0	0	1	1	1	4	1	2	1	1	2	2	2	0	1	88	31		1	70	2	1	2	4	26.7	5	1	1	0	0	1	1	1	0	2	0	2	3
12	0	0	1	2	2	4	1	2	2	1	2	2	2	0		88	31	06/	1	40	2	2	2	4	20.5	2	1	0	0	0	0	1	0	0	2	0		3
12	75	112	1	2	2	4	2	2	2	2	2	2	2	0		88	31		1	70	3	2	2	4	25.7	1	1	0	0	0	0	0	0	0	2	0		3
11	0	0	1	1	2	4	2	2	2	2	2	1	2	0	1	88	31		1	40	3	2	1	4	14.8	2	1	0	0	0	1	0	0	0	2	0		3
7	75	120	1	2	2	3	1	2	2	2	2	2	0	0		88	31	03/	1	80	3	2	2	3	22.5	3	1	0	1	0	0	1	0	0	2	0	2	3
6	0	0	1	2	2	4	1	2	2	1	2	2	2	0		88	31		1	40	2	2	2	4	21.3	2	1	0	0	0	0	1	0	0	2	0		3
5	0	0	1	2	2	3	1	1	2	1	2	1	2	0	1	88	31		1	40	3	2	1	3	22.2	4	1	0	1	1	0	1	0	0	2	0	2	3
11	78	120	1	2	2	4	2	2	2	2	2	2	0	0		88	31		1	70	2	2	2	4	20.7	1	1	0	0	0	0	0	0	0	0	0		3
12	76	118	1	2	2	1	2	2	2	2	2	2	0	0		88	31		1	80	3	2	2	1	20	2	1	0	1	0	0	0	0	0	0	0		3
6	80	130	1	2	2	4	1	2	2	1	2	2	2	0		88	31	02/	1	80	2	2	2	4	22.2	2	1	0	0	0	0	1	0	0	2	0		3
6	69	118	1	2	2	4	2	2	1	2	2	2	0	0		88	31		1	80	3	2	2	4	29.1	2	1	0	0	0	0	0	1	0	0	0		3
6	78	120	1	2	2	1	2	2	2	2	2	2	0	0		88	31		1	80	2	2	2	1	24.7	2	1	0	1	0	0	0	0	0	0	0		3
5	76	120	1	2	2	1	2	2	2	2	2	2	0	0		88	31		1	70	4	2	2	1	19.9	2	1	0	1	0	0	0	0	0	0	0		3
6	78	120	1	2	2	4	1	1	1	1	2	2	2	0	1	88	31		1	80	3	2	2	4	27.3	4	1	0	0	1	0	1	1	0	2	0	2	3
6	84	136	1	2	2	4	1	1	1	1	2	2	2	0	1	88	31	03/	1	80	3	2	2	4	28.8	4	1	0	0	1	0	1	1	0	2	0	2	3
5	78	130	1	2	3	1	1	2	2	1	2	2	2	0	1	88	31	02/	1	80	2	3	2	1	25.7	4	1	0	1	0	1	1	0	0	2	0	2	3
6	70	130	1	2	2	4	1	2	2	1	2	2	0	0		88	31		1	90	3	2	2	4	20.5	2	1	0	0	0	0	1	0	0	0	0		3
6	71	121	1	2	2	4	1	2	2	1	2	2	2	0		88	31	02/	1	80	2	2	2	4	25.7	2	1	0	0	0	0	1	0	0	2	0		3
4	80	120	1	2	2	4	1	2	2	1	2	2	2	0		88	31		1	70	2	2	2	4	25.5	2	1	0	0	0	0	1	0	0	2	0		3
5	80	126	1	2	2	3	1	2	2	1	2	2	2	0	1	88	31	01/	1	70	2	2	2	3	25.6	4	1	0	1	0	1	1	0	0	2	0	2	3
6			1	2	2	4	2	2	1	2	2	2	0	0	1	88	31		1	90	2	2	2	4	29.9	3	1	0	0	0	1	0	1	0	0	0	1	3
4	0	0	2	2	2	4	2	2	2	2	2	2	2	0		88	31		1	90	2	2	2	4	18.3	1	1	0	0	0	0	0	0	0	2	0		3
4			1	2	2	1	1	2	2	1	2	2	0	0	1	88	31		1	70	2	2	2	3	23	4	1	0	1	0	1	1	0	0	2	0	2	3
3	0	0	1	2	2	4	1	2	1	1	2	2	2	0	1	88	31		1	40	2	2	2	4	27.4	3	1	0	0	0	0	1	1	0	2	0	2	3
13	78	130	1	2	2	3	1	2	1	1	2	2	2	0	1	88	31		1	70	3	2	2	3	29.2	4	1	0	1	0	0	1	1	0	2	0	2	3
4	76	132	2	2	2	4	2	2	2	2	2	2	0	0		88	31	02/	1	80	2	2	2	4	20.2	2	1	0	0	0	1	0	0	0	0	0	1	3
13	100	178	1	2	2	4	2	2	2	2	2	2	0	0		88	31	02/	1	80	2	2	2	4	22.8	2	1	0	0	0	1	0	0	0	0	0	1	3
12	82	142	1	2	2	4	1	2	2	1	2	2	0	0		88	31	02/	1	90	2	2	2	4	23.5	2	1	0	0	0	0	1	0	0	0	0		3
9	70	115	1	2	2	4	2	2	2	2	2	2	0	0		88	31		1	80	2	2	2	4	22.2	1	1	0	0	0	0	0	0	0	0	0		3
12	70	126	1	2	2	1	2	2	2	2	2	2	0	0		88	31		1	90	2	2	2	1	20.2	2	1	0	1	0	0	0	0	0	0	0		3
13	76	126	1	2	2	3	1	3	2	1	2	2	2	0	1	88	31	02/	1	80	2	2	2	3	23.6	4	1	0	1	1	0	1	0	0	2	0	2	3
1	82	124	1	2	2	4	1	1	2	1	2	2	0	0	1	88	31	02/	1	80	2	2	2	4	23.7	4	1	0	0	1	1	1	0	0	0	0	1	3
10	80	130	1	2	2	4	1	1	2	1	2	2	2	0	1	88	31	01/	1	90	3	2	2	4	22.4	4	1	0	0	1	1	1	0	0	2	0	2	3
13	0	0	1	2	2	4	1	2	2	1	2	2	2	0		88	31	02/	1	80	3	2	2	4	25.3	2	1	0	0	0	0	1	0	0	2	0		3
12	74	120	1	2	2	4	2	2	2	2	2	2	2	0		88	31		1	10	2	2	2	4	18.5	2	1	0	0	0	1	0	0	0	2	0		3
8	80	120	1	2	2	4	1	1	2	1	2	2	2	0	1	88	31		1	90	2	2	2	4	23.8	3	1	0	0	1	0	1	0	0	2	0	2	3
6	80	136	1	2	2	4	2	2	2	2	2	2	2	0		88	31	02/	1	80	2	2	2	4	22.7	1	1	0	0	0	0	0	0	0	2	0		3
12	90	142	2	2	2	4	1	1	2	1	2	1	0	0	1	88	31		1	80	2	2	1	4	17.9	3	1	0	0	1	0	1	0	0	0	0	1	3
5			1	2	2	4	1	2	2	1	2	2	0	0		88	31		1	90	2	2	2	4	24.7	2	1	0	0	0	0	1	0	0	0	0		3
14			2	2	2	4	1	2	2	1	2	2	0	0		88	31		1	90	2	2	2	4	18.9	2	1	0	0	0	0	1	0	0	0	0		3
10	68	124	1	2	2	4	1	2	2	1	2	2	0	0		88	31	02/	1	90	2	2	2	4	14.4	2	1	0	0	0	0	1	0	0	0	0		3
11			1	2	2	4	1	2	2	1	2	2	0	0	1	88	31		1	80	2	2	2	4	22.9	3	1	0	0	0	1	1	0	0	0	0	1	3
13	82	142	1	2	2	4	2	2	2	2	2	2	0	0		88	31	02/	1	80	3	2	2	4	22.6	1	1	0	0	0	0	0	0	0	0	0		3
12	78	126	1	2	2	4	1	1	2	1	2	2	0	0	1	88	31	02/	1	80	2	2	2	4	22.7	4	1	0	0	1	1	1	0	0	0	0	1	3
5	0	0	1	2	2	4	1	2	1	1	2	1	2	0	1	88	31	02/	1	80	2	2	1	4	28.8	3	1	0	0	0	0	1	1	0	2	0	2	3
5	80	130	1	2	2	4	2	1	2	2	2	2	0	0		88	31	01/	1	60	2	2	2	4	22.9	2	1	0	0	1	0	0	0	0	0	0		3
6			1	2	2	4	2	2	2	2	2	2	0	0		88	31	02/	1	40	2	2	2	4	22.8	1	1	0	0	0	0	0	0	0	0	0		3
4			2	2	2	4	1	2	2	1	2	2	0	0		88	31	02/	1	40	3	2	2	3	24.2	3	1	0	1	0	0	1	0	0	2	0	2	3
11	0	0	1	2	2	1	2	2	2	2	2	2	2	0		88	31		1	40	3	2	2	1	20.8	2	1	0	1	0	0	0	0	0	2	0		3
11	0	0	1	2	2	4	1	2	2	1	2	2	2	0		88	31		1	70	2	2	2	4	21.7	2	1	0	0	0	0	1	0	0	2	0		3
6	0	0	1	2	2	4	1	2	2	1	2	2	2	0		88	31		1	70	2	2	2	4	21.7	2	1	0	0	0	0	1	0	0	2	0		3
7	80	132	2	1	2	4	1	1	2	1	2	2	2	0	1	88	31	01/	1	90	3	2	2	4	22.4	4	1	0	0	1	1	1	0	0	2	0	2	3
9	83	130	2	2	2	4	2	2	2	2	2	2	0	0		88	31	01/	1	80	2	2	2	4	22	1	1	0	0	0	0	0	0	0	0	0		3
6	70	130	1	1	2	4	2	1	2	2	2	2	2	0	1	87	31		1	80	2	2	2	4	22.2	3	1	0	0	1	1	0	0	0	2	0	2	3
5	80	120	1	2	2	4	1	2	2	1	2	1	2	0	1	87	31		1	70	2	2	1	4	25.9	2	1	0	0	0	0	1	0	0	0	0	1	3
13	0	0	1	2	2	4	1	2	2	1	2	2	2	0		87	31	01/	1	70	3	2	2	4	23	2	1	0	0	0	0	1	0	0	2	0		3
6	47	116	1	2	2	4	2	1	2	2	2	2	0	0	1	87	31	02/	1	70	3	2	2	4	24.2	3	1	0	0	1	1	0	0	0	0	0	1	3
12	80	120	1	2	2	4	2	2	2	2	2	2	2	0		87	31		1	70	2	2	2	4	20	1	1	0	0	0	0	0	0	0	2	0		3
6	75	123	1	2	2	1	2	2	2	2	2	2	0	0	1	87	31	02/	1	90	2	2	2	1	21.6	3	1	0	1	0	1	0	0	0	0	0	1	3
5			1	2	2	4	2	1	2	2	2	2	0	0		87	31	02/	1	80	2	2	2	4	21.3	2	1	0	0	1	0	0	0	0	0	0		3
1	0	0	1	2	2	4	1	2	2	1	2	1	2	0	1	87	31		1	10	2	2	1	4	23	2	1	0	0	0	0	1	0	0	2	0	2	3
9	72	124	1	2	2	4	1	2	2	1	2	2	0	0		87	31	02/	1	80	2	2	2	4	20.2	2	1	0	0	0	0	1	0	0	0	0		3
7	0	0	1	2	2	4	1	2	1	1	2	2	2	0	1	87	31		1	70	2	2	2	4	26.6	4	1	0	0	0	1	1	1	0	2	0	1	3
5	0	0	1	2	2	4	2	2	2	2	2	2	2	0		87	31		1	80	3	2	2	4	23.3	1	1	0	0	0	0	0	0	0	2	0		3
5	78	132	2	1	2	4	1	1	2	1	2	2	0	0	1	87	31	02/	1	90	2	2	2	4	23	4	1	0	0	1	1	1	0	0	0	0	1	3
1	82	138	1	2	2	4	1	2	2	1	2	1	0	0	1	87	31	02/	1	70	2	2	1	4	22.5	3	1	0	0	0	1	1	0	0	0	0	1	3
13	52	152	1	2	2	4	1	2	1	1	2	2	0	0	1	87	31	02/	1	90	2	2	2	4	27.3	4	1	0	0	0	1	1	1	0	0	0	1	3
7	86	128	1	2	2	1	1	1	2	1	2	2	2	0	1	87	31	02/	1	80	2	2	2	1	23.2	4	1	0	1	1	0	1	0	0	2	0	2	3
12	83	198	1	2	2	1	2	1	2	2	2	2	2	0	1	87	31		1	70	2	2	2	1	21.3	3	1	0	1	1	0	0	0	0	2	0	2	3
9	80	122	1	2	2	4	2	1	1	2	2	2	0	0	1	87	31	02/	1	40	3	2	2	4	27.4	4	1	0	0	1	1	0	1	0	0	0	1	3
13			1	2	2	4	1	2	2	1	2	2	0	0		87	31		1	80	3	2	2	4	19	2	1	0	0	0	0	1	0	0	0	0		3
12	75	126	1	2	2	4	2	1	2	1	2	2	2	0	1	87	31		1	70	2	2	2	4	23.8	3	1	0	0	1	0	0	0	1	2	0	2	3
5	0	0	1	2	2	4	1	2	1	1	2	2	2	0	1	87	31		1	80	2	2	2	4	32.8	3	1	0	0	0	0	1	1	0	2	0	1	3
12	80	132	2	2	2	4	2	2	2	2	2	2	2	0		87	31	02/	1	90	4	2	2	4	24.3	1	1	0	0	0	0	0	0	0	2	0		3
12			1	2	2	3	2	2	1	2	2	1	0	0	1	87	31		1	80	2	2	1	3	28	3	1	0	1	0	0	0	1	0	0	0	1	3
11	0	0	1	1	2	4	2	1	2	2	2	2	2	0	1	87	31	02/	1	10	2	2	2	4	23.9	3	1	0	0	1	1	0	0	0	2	0	2	3
12	0	0	1	2	2	4	1	1	1	1	2	2	2	0	1	87	31		1	70	2	2	2	4	28.5	4	1	0	0	1	0	1	1	0	2	0	2	3
2	0	0	1	2	3	4	1	1	2	1	2	1	2	0	1	87	31		1	80	2	3	1	4	24.3	3	1	0	0	1	0	1	0	0	2	0	1	3
4	84	120	1	2	2	4	2	1	2	2	1	2	2	0	1	87	31		1	70	2	2	2	4	23.8	3	1	0	0	1	0	0	0	1	2	0	2	3
2	0	0	1	2	2	3	1	2	2	1	2	2	2	0	1	87	31		1	80	2	2	2	3	23.2	3	1	0	1	0	0	1	0	0	2	0	2	3
1	85	142	1	1	2	3	2	2	1	2	2	2	2	0	1	87	31	01/	1	10	2	2	2	3	29.4	4	1	0	1	0	1	0	1	0	2	0	2	3
12	0	0	1	1	2	4	1	2	2	1	2	2	2	0	1	87	31		1	90	2	2	2	4	23.5	3	1	0	0	0	1	1	0	0	2	0	2	3
6	76	126	1	2	2	3	2	2	2	2	2	2	2	0	1	87	31	01/	1	70	2	2	2	3	22.7	3	1	0	1	0	1	0	0	0	2	0	2	3
6	78	128	1	2	2	3	1	2	2	1	2	2	0	0	1	87	31	01/	1	70	3	2	2	3	23	3	1	0	1	0	0	1	0	0	0	0	1	3
12	0	0	1	2	2	4	1	2	2	1	2	2	2	0		87	31	02/	1	70	3	2	2	4	21.8	2	1	0	0	0	0	1	0	0	2	0		3
4	65	146	1	2	2	4	1	3	2	1	2	2	2	0	1	87	31	02/	1	80	2	2	2	4	19.3	3	1	0	0	1	0	1	0	0	2	0	2	3
5	84	132	1	2	2	4	1	2	2	1	2	2	2	0		87	31	02/	1	80	2	2	2	4	20	2	1	0	0	0	0	1	0	0	2	0		3
5	78	130	2	2	2	4	1	2	2	2	2	2	0	0		87	31		1	90	2	2	2	4	24.7	2	1	0	0	0	0	1	0	0	0	0		3
6	68	146	1	2	2	1	1	2	2	1	2	2	2	0	1	87	31	01/	1	80	3	2	2	1	19.7	3	1	0	1	0	0	1	0	0	2	0	2	3
13	0	0	1	1	2	1	1	1	2	1	2	2	2	0	1	87	31		1	40	2	2	2	1	23.8	5	1	0	1	1	1	1	0	0	2	0	1	3
3			1	2	2	1	2	2	2	2	2	2	0	0		87	31	02/	1	90	2	2	2	1	20.7	2	1	0	1	0	0	0	0	0	0	0		3
6	70	108	1	2	2	4	2	2	2	2	2	1	2	0	1	87	31		1	90	2	2	1	4	20	1	1	0	0	0	0	0	0	0	2	0	1	3
6	73	116	1	1	2	4	2	1	2	2	2	2	2	0	1	87	31		1	70	3	2	2	4	24.1	4	1	0	0	1	1	1	0	0	2	0		3
6	0	0	1	2	2	4	1	2	1	1	2	2	2	0	1	87	31		1	70	2	2	2	4	26.6	4	1	0	0	0	1	1	1	0	2	0	1	3
5	72	122	1	2	2	4	1	2	2	1	2	2	2	0		87	31		1	70	2	2	2	4	21	2	1	0	0	0	0	1	0	0	2	0		3
10	80	132	1	2	2	3	1	2	2	1	2	1	2	0	1	87	31		1	80	4	2	1	3	25.8	3	1	0	1	0	0	1	0	0	2	0	2	3
12	0	0	1	2	2	3	1	2	2	1	2	2	2	0	1	87	31		1	70	2	2	2	3	20.2	3	1	0	1	0	0	1	0	0	2	0	2	3
2	62	152	1	2	2	4	2	2	1	2	2	2	2	0	1	87	31		1	80	4	2	2	4	28.1	3	1	0	0	0	1	0	1	0	2	0	2	3
6	0	0	1	2	2	4	1	2	2	1	2	2	2	0		87	31		1	70	2	2	2	4	22	2	1	0	0	0	0	1	0	0	2	0		3
12	68	125	1	2	2	1	1	2	2	1	2	2	2	0	1	87	31	02/	1	70	3	2	2	1	22.6	3	1	0	1	0	0	1	0	0	2	0	2	3
6			1	2	3	4	1	1	2	1	2	2	0	0	1	87	31		1	90	3	3	2	4	23.4	3	1	0	0	1	0	1	0	0	0	0	2	3
10	84	132	1	2	2	4	2	2	2	2	2	2	0	0		87	31	02/	1	80	2	2	2	4	22.3	1	1	0	0	0	0	0	0	0	0	0		3
6	0	0	1	2	2	4	1	2	2	1	2	2	2	0		87	31		1	70	2	2	2	4	21.6	2	1	0	0	0	0	1	0	0	2	0		3
3	70	130	1	2	2	4	1	2	2	1	2	2	2	0	1	87	31	02/	1	80	3	2	2	4	22.3	3	1	0	0	0	1	1	0	0	2	0	2	3
12	0	0	1	2	2	4	1	2	1	1	2	2	2	0	1	87	31		1	90	2	2	2	4	31.1	3	1	0	0	0	0	1	1	0	2	0	2	3
11	72	130	1	2	2	4	2	2	2	2	2	2	0	0		87	31	03/	1	90	2	2	2	4	23.9	1	1	0	0	0	0	0	0	0	0	0		3
12			1	2	2	4	1	2	1	1	2	2	0	0	1	87	31		1	70	2	2	2	4	28	3	1	0	0	0	0	1	1	0	0	0	2	3
13			1	2	2	4	1	2	2	1	2	2	0	0		87	31		1	70	2	2	2	4	21.6	2	1	0	0	0	0	1	0	0	0	0		3
7	84	114	1	2	2	4	2	2	2	2	2	2	2	0		87	31		1	80	2	2	2	4	21.2	1	1	0	0	0	0	0	0	0	2	0		3
11			1	2	2	2	2	2	2	2	2	1	0	0	1	87	31		1	70	2	2	1	2	20.5	2	1	0	1	0	0	0	0	0	0	0	2	3
5			1	2	2	3	2	2	1	2	2	2	0	0	1	87	31		1	80	2	2	2	3	26	3	1	0	1	0	0	0	1	0	0	0	2	3
3			1	2	2	4	1	2	2	1	2	2	0	0		87	31		1	80	3	2	2	4	18.4	2	1	0	0	0	0	1	0	0	0	0		3
1	70	130	1	2	2	3	1	2	2	1	2	1	2	0	1	87	31		1	40	2	2	1	3	24.4	3	1	0	1	0	0	1	0	0	2	0	2	3
5	72	134	1	2	2	4	2	2	2	2	2	2	0	0		87	31		1	80	2	2	2	4	24.2	2	1	0	0	0	1	0	0	0	0	0	1	3
5	70	128	1	2	2	4	2	2	2	2	2	2	2	0		87	31		1	70	2	2	2	4	25.2	1	1	0	0	0	0	0	0	0	2	0		3
12	80	120	1	2	2	4	1	2	1	1	2	1	2	0	1	87	31		1	90	2	2	1	4	26.4	3	1	0	0	0	0	1	1	0	2	0	2	3
12	76	113	1	2	2	4	2	2	2	2	2	2	2	0		87	31		1	40	2	2	2	4	20.6	1	1	0	0	0	0	0	0	0	2	0		3
2	80	132	1	2	2	4	1	2	2	1	2	2	2	0		87	31	02/	1	80	2	2	2	4	20.9	2	1	0	0	0	0	1	0	0	2	0		3
5	66	159	1	2	2	4	2	2	2	2	2	1	2	0	1	87	31		1	70	3	2	1	4	23.4	2	1	0	0	0	1	0	0	0	2	0	1	3
10	82	130	1	2	2	1	1	1	2	1	2	2	0	0	1	87	31	03/	1	80	3	2	2	1	21.6	4	1	0	1	1	0	1	0	0	0	0	2	3
12	80	130	1	2	2	4	1	1	2	1	2	2	2	0	1	87	31	99/	1	80	2	2	2	4	19.6	3	1	0	0	1	0	1	0	0	2	0	2	3
1	78	120	1	1	2	4	2	2	1	2	2	2	0	0	1	87	31		1	90	2	2	2	4	26.5	3	1	0	0	0	1	0	1	0	0	0	2	3
6	78	120	1	2	2	4	2	2	2	2	2	2	0	0		87	31		1	90	2	2	2	4	20.8	1	1	0	0	0	0	0	0	0	0	0		3
3	80	130	1	1	2	4	1	1	2	1	2	2	2	0	1	87	31		1	80	2	2	2	4	19.9	4	1	0	0	1	1	1	0	0	2	0	1	3
12	88	156	1	2	2	4	2	2	1	2	2	2	0	0		87	31	02/	1	80	2	2	2	4	27.3	2	1	0	0	0	0	0	1	0	0	0		3
2	0	0	1	2	2	4	1	2	2	1	2	2	2	0	1	87	31		1	40	2	2	2	4	19.4	3	1	0	0	0	1	1	0	0	2	0	2	3
5	0	0	1	2	2	4	1	2	2	1	2	2	2	0		87	31	02/	1	90	2	2	2	4	23.4	2	1	0	0	0	0	1	0	0	2	0		3
6			2	2	2	4	1	1	2	2	2	2	0	0		87	31		1	80	2	2	1	4	19.3	3	1	0	0	1	0	1	0	0	2	0	2	3
3	76	120	1	2	2	4	1	2	2	1	2	2	0	0		87	31		1	80	1	2	2	4	21	2	1	0	0	0	0	1	0	0	0	0		3
2	0	0	1	2	2	4	1	2	2	1	2	2	2	0		87	31		1	80	2	2	2	4	23.4	2	1	0	0	0	0	1	0	0	2	0		3
5	78	124	1	2	2	4	2	2	2	2	2	1	0	0	1	87	31		1	80	2	2	1	4	22.1	1	1	0	0	0	0	0	0	0	0	0	2	3
12	69	138	1	2	2	4	1	2	2	1	2	2	2	0	1	87	31	02/	1	70	2	2	2	4	23.6	3	1	0	0	0	1	1	0	0	2	0	2	3
4	70	127	1	2	2	4	2	3	2	2	2	1	2	0	1	87	31	01/	1	70	2	2	1	4	19.1	2	1	0	0	1	0	0	0	0	2	0	2	3
2	0	0	1	2	2	4	1	1	2	1	2	2	2	0	1	87	31	02/	1	80	2	2	2	4	21.5	3	1	0	0	1	0	1	0	0	2	0		3
7	70	150	1	2	2	4	2	2	2	2	2	2	0	0		87	31	02/	1	80	2	2	2	4	19.1	1	1	0	0	0	0	0	0	0	0	0		3
2	78	126	1	2	2	3	2	2	1	2	2	2	2	0	1	87	31		1	80	2	2	2	3	26.7	3	1	0	1	0	0	0	1	0	2	0	1	3
6	0	0	1	2	2	4	1	2	2	1	2	2	2	0		87	31		1	80	2	2	2	4	22	2	1	0	0	0	0	1	0	0	2	0		3
9	76	124	1	2	2	4	1	1	2	1	2	2	2	0	1	87	31		1	90	2	2	2	4	18	3	1	0	0	1	0	1	0	0	2	0	2	3
5	70	120	1	1	2	4	1	1	1	1	2	2	0	0	1	87	31	01/	1	70	3	2	2	4	30.1	5	1	0	0	1	1	1	1	0	0	0	2	3
7	75	132	1	2	2	4	1	2	1	1	2	2	2	0	1	87	31	02/03/	1	90	3	2	2	4	26.2	3	1	0	0	0	0	1	1	0	2	0	2	3
12	78	132	1	2	2	4	1	2	2	1	2	1	0	0	1	87	31	02/	1	90	2	2	1	4	22.1	2	1	0	0	0	0	1	0	0	0	0	2	3
6	77	135	1	2	2	4	1	2	2	1	2	1	2	0	1	87	31	02/	1	80	2	2	1	4	22.8	2	1	0	0	0	0	1	0	0	2	0	2	3
11	78	124	1	2	2	4	2	2	2	2	2	2	2	0		87	31	02/	1	80	2	2	2	4	23.7	1	1	0	0	0	0	0	0	0	2	0		3
11	90	151	2	2	2	4	1	2	2	1	2	2	0	0		87	31		1	80	2	2	2	4	25	2	1	0	0	0	0	1	0	0	0	0		3
12	84	136	1	1	2	4	1	2	2	1	2	2	2	0	1	87	31		1	70	2	2	2	4	20.2	3	1	0	0	0	1	1	0	0	2	0	2	3
12	75	136	1	2	2	4	1	2	2	1	2	2	2	0		87	31	02/	1	90	2	2	2	4	25.2	2	1	0	0	0	0	1	0	0	2	0		3
12	86	124	1	2	2	1	1	2	2	1	2	2	2	0	1	87	31		1	90	2	2	2	1	21.2	3	1	0	1	0	0	1	0	0	2	0		3
9	61	133	1	2	2	3	1	2	1	1	2	2	2	0	1	87	31		1	80	2	2	2	3	27.7	4	1	0	1	0	0	1	1	0	2	0	1	3
4	86	133	1	2	3	4	1	2	2	1	2	2	2	0		87	31	02/	1	90	2	3	2	4	24.4	2	1	0	0	0	0	1	0	0	2	0		3
5			1	2	2	2	1	1	2	1	2	2	0	0	1	87	31	03/	1	80	2	2	2	2	20.7	4	1	0	1	1	0	1	0	0	0	0	2	3
3			1	2	2	4	2	1	2	2	2	2	0	0		87	31	02/	1	90	3	2	2	4	19.1	2	1	0	0	1	0	0	0	0	0	0		3
7	0	0	1	2	2	4	1	2	1	1	2	2	2	0	1	87	31		1	70	2	2	2	4	26.8	4	1	0	0	0	1	1	1	0	2	0	1	3
10	0	0	1	2	2	1	2	2	2	2	2	2	2	0		87	31		1	70	2	2	2	1	21.2	2	1	0	1	0	0	0	0	0	2	0		3
4	0	0	1	2	1	3	1	2	1	1	2	2	2	0	1	87	31		1	70	2	1	2	3	31.5	5	1	1	1	0	0	1	1	0	2	0	2	3
2			1	2	2	4	1	2	2	1	2	2	0	0		87	31		1	90	2	2	2	4	23.3	2	1	0	0	0	0	1	0	0	0	0		3
4			1	2	2	4	1	2	2	1	2	2	0	0		87	31		1	90	2	2	2	4	22.1	2	1	0	0	0	0	1	0	0	0	0		3
4			1	2	2	4	1	2	1	1	2	2	0	0	1	87	31		1	80	3	2	2	4	31.8	3	1	0	0	0	0	1	1	0	0	0	1	3
7	79	134	2	2	2	1	2	2	2	2	2	2	0	0		87	31	01/	1	80	2	2	2	1	21.5	2	1	0	1	0	0	0	0	0	0	0		3
4	74	132	2	2	2	3	1	2	2	1	2	2	2	0	1	87	31		1	40	2	2	2	3	24.2	3	1	0	1	0	0	1	0	0	2	0	1	3
6	80	130	1	2	2	4	1	2	1	1	2	2	2	0	1	87	31	02/	1	80	2	2	2	4	26.7	4	1	0	0	0	1	1	1	0	2	0	1	3
3			1	2	2	4	1	2	1	1	2	2	0	0	1	87	31		1	80	3	2	2	4	27.3	4	1	0	0	0	1	1	1	0	0	0	2	3
4	80	133	1	2	2	4	1	2	1	1	2	2	2	0	1	87	31		1	40	2	2	2	4	26.2	3	1	0	0	0	0	1	1	0	2	0	1	3
10	70	130	1	2	2	4	1	1	2	1	2	1	2	0	1	86	31		1	70	3	2	1	4	19.4	3	1	0	0	1	0	1	0	0	2	0	2	3
5	0	0	1	2	2	3	1	1	1	1	2	2	2	0	1	86	31		1	80	3	2	2	3	28.3	5	1	0	1	1	0	1	1	0	2	0	2	3
4	74	125	2	2	2	4	1	1	1	1	2	2	2	0	1	86	31		1	90	2	2	2	4	26.6	4	1	0	0	1	0	1	1	0	2	0	1	3
6	74	126	1	2	2	4	1	2	1	1	2	1	2	0	1	86	31		1	90	2	2	1	4	27.3	4	1	0	0	0	1	1	1	0	2	0	2	3
10	88	171	1	2	2	4	1	2	1	1	2	2	2	0	1	86	31	01/	1	70	3	2	2	4	30.4	3	1	0	0	0	0	1	1	0	2	0	2	3
7	0	0	1	2	2	4	2	2	1	2	2	2	2	0		86	31		1	90	2	2	2	4	29.1	2	1	0	0	0	0	0	1	0	2	0	1	3
4	76	138	1	2	2	4	2	2	1	2	2	2	2	0	1	86	31		1	80	2	2	2	4	28	3	1	0	0	0	1	0	1	0	2	0	2	3
3	77	142	1	2	2	3	2	2	2	2	2	2	0	0		86	31	02/	1	80	3	2	2	3	23	2	1	0	1	0	0	0	0	0	0	0		3
3			1	2	2	2	2	2	2	2	2	2	0	0	1	86	31		1	80	2	2	2	2	20.7	3	1	0	1	0	1	0	0	0	0	0	2	3
4	80	130	1	2	2	2	1	2	2	1	2	2	0	0	1	86	31		1	80	2	2	2	2	23.4	3	1	0	1	0	0	1	0	0	0	0	2	3
4	0	0	1	2	2	4	1	2	2	1	2	2	2	0		86	31	03/	1	90	3	2	2	4	24	2	1	0	0	0	0	1	0	0	2	0		3
3	0	0	1	2	1	4	1	2	2	1	2	2	2	0	1	86	31	03/	1	80	2	1	2	4	17.3	3	1	1	0	0	0	1	0	0	2	0	2	3
12	0	0	1	2	2	4	1	2	2	1	2	1	2	0	1	86	31	03/	1	90	2	2	1	4	24.8	3	1	0	0	0	1	1	0	0	2	0	1	3
13	80	132	1	2	2	4	1	2	2	1	2	2	0	0	1	86	31	02/	1	80	2	2	2	4	20.4	3	1	0	0	0	1	1	0	0	0	0	1	3
12	78	128	1	2	2	4	1	2	2	1	2	2	0	0	1	86	31	02/	1	80	2	2	2	4	25.3	3	1	0	0	0	1	1	0	0	0	0	1	3
4	86	136	1	2	2	4	1	2	2	1	2	2	0	0	1	86	31	02/	1	90	2	2	2	4	25.5	3	1	0	0	0	1	1	0	0	0	0	2	3
6	74	125	1	2	2	4	2	2	1	2	2	2	0	0		86	31	02/	1	80	2	2	2	4	28.5	2	1	0	0	0	0	0	1	0	0	0		3
12	80	126	1	2	2	4	2	2	1	2	2	2	0	0		86	31	01/	1	70	2	2	2	4	26.7	2	1	0	0	0	0	0	1	0	0	0		3
6			1	2	2	3	1	2	2	1	2	2	0	0	1	86	31		1	70	2	2	2	3	22.8	4	1	0	1	0	1	1	0	0	0	0	2	3
6	0	0	1	2	2	4	1	2	2	1	2	2	2	0		86	31		1	90	2	2	2	4	23.3	2	1	0	0	0	0	1	0	0	2	0		3
6	90	128	1	2	2	4	1	2	2	1	2	2	2	0		86	31		1	80	2	2	2	4	25.1	2	1	0	0	0	0	1	0	0	2	0		3
5			1	2	2	4	2	2	2	2	2	2	0	0		86	31	01/	1	90	2	2	2	4	23.4	1	1	0	0	0	0	0	0	0	0	0		3
5			1	2	2	3	1	1	2	1	2	2	0	0	1	86	31		1	80	2	2	2	3	25.9	4	1	0	1	1	0	1	0	0	0	0	1	3
11			1	2	2	4	1	2	2	1	2	2	0	0		86	31		1	40	2	2	2	4	22	2	1	0	0	0	0	1	0	0	0	0		3
6	70	125	2	2	2	4	1	2	2	1	2	2	2	0		86	31		1	80	3	2	2	4	21.8	2	1	0	0	0	0	1	0	0	2	0		3
8			1	2	2	4	2	2	1	2	2	2	0	0		86	31	02/	1	90	2	2	2	4	27.5	2	1	0	0	0	0	0	1	0	0	0		3
4	80	130	1	2	2	4	1	2	2	1	2	2	2	0		86	31	01/	1	90	2	2	2	4	22.6	2	1	0	0	0	0	1	0	0	2	0		3
1	78	140	1	2	2	3	1	1	2	1	2	2	2	0	1	86	31		1	80	3	2	2	3	20.5	4	1	0	1	1	0	1	0	0	2	0	2	3
11	0	0	1	1	2	4	2	2	2	2	2	2	2	0		86	31		1	70	2	2	2	4	22.1	2	1	0	0	0	1	0	0	0	2	0		3
6			1	2	2	4	2	2	2	2	2	2	0	0		86	31		1	80	2	2	2	4	20.8	1	1	0	0	0	0	0	0	0	0	0		3
7	84	132	1	2	2	4	2	2	2	2	2	2	0	0		86	31	02/	1	80	2	2	2	4	21.3	2	1	0	0	0	1	0	0	0	0	0	1	3
1	78	124	1	2	2	4	2	2	2	2	2	2	2	0		86	31	02/	1	90	2	2	2	4	19.2	1	1	0	0	0	0	0	0	0	2	0		3
5	80	140	1	1	2	4	1	2	1	1	2	2	2	0	1	86	31	03/	1	90	2	2	2	4	29.4	4	1	0	0	0	1	1	1	0	2	0	2	3
6	82	132	2	2	2	4	1	2	2	1	2	2	0	0	1	86	31	02/	1	90	2	2	2	4	23.2	3	1	0	0	0	1	1	0	0	0	0	1	3
6			1	2	2	4	1	2	2	1	2	2	0	0	1	86	31	02/	1	90	2	2	2	4	21	3	1	0	0	0	1	1	0	0	0	0	1	3
5	75	135	2	2	2	4	2	2	2	2	2	2	0	0		86	31		1	80	2	2	2	4	16.3	1	1	0	0	0	0	0	0	0	0	0		3
7	69	136	1	2	2	4	2	2	2	2	2	2	0	0		86	31		1	80	2	2	2	4	24.4	1	1	0	0	0	0	0	0	0	0	0		3
4	70	134	1	2	2	4	1	3	1	1	2	2	0	0	1	86	31		1	90	3	2	2	4	27.7	4	1	0	0	1	0	1	1	0	0	0	2	3
8	81	136	1	2	2	4	2	2	2	2	2	2	0	0		86	31	02/	1	80	2	2	2	4	22	2	1	0	0	0	1	0	0	0	0	0	1	3
13	74	126	1	2	2	4	1	2	2	1	2	1	2	0	1	86	31		1	80	2	2	1	4	23.7	2	1	0	0	0	0	1	0	0	2	0	2	3
9	0	0	1	2	2	4	1	2	2	1	2	2	2	0		86	31	02/	1	80	2	2	2	4	24.7	2	1	0	0	0	0	1	0	0	2	0		3
6	80	130	1	1	2	4	1	2	2	1	2	2	2	0	1	86	31		1	80	2	2	2	4	22.1	3	1	0	0	0	1	1	0	0	2	0	2	3
6	80	122	1	2	2	4	1	1	2	1	2	2	2	0	1	86	31		1	80	2	2	2	4	22.6	3	1	0	0	1	0	1	0	0	2	0	2	3
12	64	147	1	2	2	1	1	1	2	1	2	2	2	0	1	86	31	01/	1	70	2	2	2	1	24.4	4	1	0	1	1	0	1	0	0	2	0	1	3
12	73	175	1	2	2	4	1	1	2	1	2	2	2	0	1	86	31		1	70	2	2	2	4	20.1	3	1	0	0	1	0	1	0	0	2	0	2	3
10			1	2	2	3	2	2	2	2	2	2	0	0		86	31		1	80	2	2	2	3	24.2	2	1	0	1	0	0	0	0	0	0	0		3
12	0	0	1	2	2	3	1	2	2	1	2	2	2	0	1	86	31	02/	1	80	4	2	2	3	22.7	3	1	0	1	0	0	1	0	0	2	0	2	3
6	74	110	1	2	2	4	2	2	2	2	2	2	2	0		86	31		1	90	2	2	2	4	22.8	2	1	0	0	0	1	0	0	0	2	0		3
5	78	124	1	2	2	4	1	1	1	1	2	2	2	0	1	86	31	02/	1	70	3	2	2	4	26.2	4	1	0	0	1	0	1	1	0	2	0	3	3
5	80	130	1	2	2	4	1	2	1	1	2	2	2	0	1	86	31	01/	1	80	2	2	2	4	28.1	3	1	0	0	0	0	1	1	0	2	0	2	3
13	80	130	1	2	2	4	2	1	2	2	2	2	2	0		86	31		1	80	2	2	2	4	23.3	2	1	0	0	1	0	0	0	0	2	0	2	3
12	80	136	1	2	2	4	1	1	2	1	2	2	2	0	1	86	31		1	70	3	2	2	4	24.9	3	1	0	0	1	0	1	0	0	2	0	1	3
13	70	140	1	2	2	4	1	1	2	1	2	2	2	0	1	86	31		1	90	2	2	2	4	22.4	3	1	0	0	1	0	1	0	0	2	0	2	3
12	70	136	1	2	2	4	1	2	2	1	2	2	2	0		86	31	02/	1	90	3	2	2	4	21.9	2	1	0	0	0	0	1	0	0	2	0		3
12	0	0	1	2	2	4	1	1	1	1	2	2	2	0	1	86	31		1	80	2	2	2	4	26.4	4	1	0	0	1	0	1	1	0	2	0	2	3
11	0	0	1	2	3	4	1	2	2	1	2	2	2	0		86	31		1	80	2	3	2	4	23.1	2	1	0	0	0	0	1	0	0	2	0		3
5	70	132	1	2	2	4	2	2	2	2	2	2	2	0		86	31	02/	1	80	2	2	2	4	20.5	1	1	0	0	0	0	0	0	0	2	0		3
4	78	110	1	2	2	4	2	1	2	2	2	1	2	0	1	86	31		1	80	2	2	1	4	22	2	1	0	0	1	0	0	0	0	2	0	1	3
2	74	166	1	2	2	4	1	1	2	1	2	2	2	0	1	86	31		1	70	3	2	2	4	24.9	3	1	0	0	1	0	1	0	0	2	0	1	3
3	71	155	1	2	2	4	1	1	2	1	2	2	2	0	1	86	31	04/	1	10	2	2	2	4	22.8	3	1	0	0	1	0	1	0	0	2	0	2	3
11	77	129	1	2	2	3	2	2	2	2	2	2	2	0	1	86	31	01/	1	70	2	2	2	3	22.7	3	1	0	1	0	1	0	0	0	2	0	2	3
6	76	130	1	2	2	4	1	2	2	1	2	2	2	0	1	86	31	01/	1	70	3	2	2	4	25.7	3	1	0	0	0	1	1	0	0	2	0	2	3
6	0	0	1	2	2	4	2	1	1	2	2	2	2	0	1	86	31		1	90	2	2	2	4	26	4	1	0	0	1	1	0	1	0	2	0		3
13	79	128	2	2	2	1	2	2	2	2	2	2	2	0		86	31		1	70	2	2	2	1	19.8	2	1	0	1	0	0	0	0	0	0	0	1	3
7	0	0	1	2	2	3	1	2	1	1	2	2	2	0	1	86	31		1	40	2	2	2	3	27.3	5	1	0	1	0	1	1	1	0	2	0	2	3
4	78	130	1	2	2	1	1	2	2	1	2	2	2	0	1	86	31		1	70	2	2	2	1	17.9	3	1	0	1	0	0	1	0	0	2	0		3
9	80	128	1	2	3	4	1	2	2	1	2	2	2	0		86	31		1	70	2	3	2	4	22.7	2	1	0	0	0	0	1	0	0	2	0		3
5	81	127	1	2	2	3	1	2	2	1	2	2	2	0	1	86	31		1	80	2	2	2	3	25.7	3	1	0	1	0	0	1	0	0	2	0	2	3
7	74	128	1	1	2	4	2	2	2	2	2	2	2	0		86	31	01/	1	80	3	2	2	4	25.4	2	1	0	0	0	1	0	0	0	2	0		3
12	70	120	1	2	2	4	1	2	2	1	2	1	2	0	1	86	31		1	80	2	2	1	4	24.6	2	1	0	0	0	0	1	0	0	2	0	2	3
6	81	127	1	2	2	4	1	2	2	1	2	1	2	0	1	86	31		1	10	2	2	1	4	22	2	1	0	0	0	0	1	0	0	2	0	2	3
5	77	122	2	2	2	4	2	2	2	2	2	2	2	0		86	31		1	70	2	2	2	4	23.8	1	1	0	0	0	0	0	0	0	2	0		3
2	0	0	1	2	2	3	1	2	2	1	2	2	2	0	1	86	31		1	80	3	2	2	3	22	3	1	0	1	0	0	1	0	0	2	0	2	3
12	71	154	1	2	2	4	1	3	2	1	2	2	2	0	1	86	31	02/	1	70	3	2	2	4	20.2	3	1	0	0	1	0	1	0	0	2	0	2	3
6			1	2	2	1	1	2	2	1	2	2	0	0	1	86	31	02/	1	90	3	2	2	1	23.4	3	1	0	1	0	0	1	0	0	0	0	2	3
4	0	0	1	2	2	3	1	2	2	1	2	2	2	0	1	86	31		1	70	2	2	2	3	22.7	4	1	0	1	0	1	1	0	0	2	0	1	3
4	66	118	1	2	2	4	1	2	1	1	2	2	2	0	1	86	31		1	90	2	2	2	4	29.3	4	1	0	0	0	1	1	1	0	2	0	2	3
5			1	2	2	4	2	1	2	2	2	2	0	0		86	31		1	80	2	2	2	4	21.3	2	1	0	0	1	0	0	0	0	0	0		3
9			1	1	2	4	1	2	2	1	2	2	0	0	1	86	31		1	80	2	2	2	4	22.4	3	1	0	0	0	1	1	0	0	0	0	2	3
12	0	0	1	2	2	4	1	2	2	1	2	2	2	0		86	31		1	70	2	2	2	4	24.2	2	1	0	0	0	0	1	0	0	2	0		3
12	82	120	1	2	2	4	2	2	2	1	2	1	2	0	1	86	31		1	90	2	2	1	4	20	1	1	0	0	0	0	0	0	0	2	0	1	3
10	0	0	1	2	2	1	1	2	2	1	2	2	2	0	1	86	31		1	80	2	2	2	1	23.3	3	1	0	1	0	0	1	0	0	2	0	2	3
9	80	120	1	1	2	4	2	1	1	2	2	2	0	0	1	86	31		1	40	2	2	2	4	28	4	1	0	0	1	1	0	1	0	0	0	1	3
11	0	0	1	2	2	3	2	1	1	2	2	2	2	0	1	86	31		1	40	2	2	2	3	26.1	4	1	0	1	1	0	0	1	0	2	0		3
5	0	0	1	2	2	4	1	2	1	2	2	2	2	0		86	31	02/	1	80	3	2	2	4	29.7	3	1	0	0	0	0	1	1	0	2	0	2	3
6			1	2	2	3	2	2	2	2	2	2	0	0		86	31	02/	1	80	2	2	2	3	19.5	2	1	0	1	0	0	0	0	0	0	0		3
13	80	130	1	2	2	3	1	1	2	1	2	2	2	0	1	86	31		1	80	2	2	2	3	21.1	4	1	0	1	1	0	1	0	0	2	0	2	3
6			1	2	2	4	2	2	1	2	2	2	0	0	1	86	31		1	90	3	2	2	4	29	3	1	0	0	0	1	0	1	0	0	0	2	3
3	78	130	1	2	2	4	2	2	2	2	2	2	2	0		86	31		1	10	2	2	2	4	24	2	1	0	0	0	1	0	0	0	2	0		3
13	0	0	1	2	2	4	2	1	2	1	2	1	2	0	1	86	31		1	80	2	2	2	4	22.2	3	1	0	0	1	1	0	0	0	2	0	2	3
6	72	124	1	2	2	1	1	1	2	1	2	2	0	0	1	86	31	02/	1	80	2	2	2	1	25.9	4	1	0	1	1	0	1	0	0	0	0	2	3
12	78	120	1	2	2	4	1	2	2	1	2	2	2	0		86	31		1	80	2	2	2	4	25.4	2	1	0	0	0	0	1	0	0	2	0		3
5	0	0	1	2	2	3	1	2	1	1	2	2	2	0	1	86	31		1	80	2	2	2	3	32.9	5	1	0	1	0	1	1	1	0	2	0	2	3
12	0	0	1	2	2	4	1	1	2	1	2	1	2	0	1	86	31	02/	1	80	3	2	1	4	22	3	1	0	0	1	0	1	0	0	2	0	2	3
10	80	125	1	2	2	4	1	2	2	1	2	2	0	0		86	31	03/	1	80	2	2	2	4	20.2	2	1	0	0	0	0	1	0	0	0	0		3
5	79	119	1	2	2	4	1	2	2	1	2	2	2	0		86	31	02/	1	90	2	2	2	4	23	2	1	0	0	0	0	1	0	0	2	0		3
6	79	140	1	2	2	4	2	2	2	2	2	2	0	0		86	31	02/	1	80	2	2	2	4	20.8	1	1	0	0	0	0	0	0	0	0	0		3
2	0	0	1	2	2	4	1	2	2	1	2	2	2	0		86	31		1	70	3	2	2	4	22.3	2	1	0	0	0	0	1	0	0	2	0		3
10	80	130	1	2	2	4	1	2	2	1	2	2	2	0	1	86	31		1	90	4	2	2	4	20.8	3	1	0	0	0	1	1	0	0	2	0	1	3
12			1	2	2	1	2	2	2	2	2	2	0	0	1	86	31		1	80	2	2	2	1	24.5	3	1	0	1	0	1	0	0	0	0	0	1	3
5	0	0	1	1	2	4	1	2	1	1	2	1	2	0	1	86	31		1	10	2	2	1	4	28.6	4	1	0	0	0	1	1	1	0	2	0	2	3
5	74	132	1	2	2	4	1	2	2	1	2	2	2	0		86	31		1	70	3	2	2	4	23.2	2	1	0	0	0	0	1	0	0	2	0		3
5	74	124	1	2	2	4	1	2	2	1	2	2	2	0		86	31		1	40	2	2	2	4	22.7	2	1	0	0	0	0	1	0	0	2	0		3
5	70	180	1	2	2	4	1	2	2	1	2	1	2	0	1	86	31		1	40	2	2	1	4	15.4	2	1	0	0	0	0	1	0	0	2	0	1	3
6			1	2	3	4	1	2	2	1	2	2	0	0		86	31		1	90	3	3	2	4	24	2	1	0	0	0	0	1	0	0	0	0		3
8	68	132	1	2	2	4	1	2	1	1	2	2	2	0	1	86	31		1	80	2	2	2	4	26.2	3	1	0	0	0	0	1	1	0	2	0	1	3
12	70	130	1	2	2	4	2	2	2	2	2	2	2	0		86	31		1	80	2	2	2	4	22.2	1	1	0	0	0	0	0	0	0	2	0		3
7	76	123	2	2	2	4	2	1	2	2	2	2	2	0		86	31	01/	1	80	2	2	2	4	25	2	1	0	0	1	0	0	0	0	2	0		3
6	0	0	1	2	2	3	1	2	2	1	2	2	2	0	1	86	31	01/	1	70	3	2	2	3	21.8	4	1	0	1	0	1	1	0	0	2	0	1	3
6	0	0	1	2	2	4	1	2	2	1	2	2	2	0		86	31		1	80	2	2	2	4	24.3	2	1	0	0	0	0	1	0	0	2	0		3
5			1	2	2	4	1	2	1	1	2	2	0	0	1	86	31	02/03/	1	90	3	2	2	4	26.2	3	1	0	0	0	0	1	1	0	2	0	2	3
5	80	120	1	2	2	4	1	2	2	1	2	2	0	0		86	31		1	90	3	2	2	4	22.5	2	1	0	0	0	0	1	0	0	0	0		3
6	0	0	1	2	2	4	1	1	2	1	2	1	2	0	1	86	31	01/	1	70	2	2	1	4	21.4	3	1	0	0	1	0	1	0	0	2	0	2	3
2			1	2	2	4	2	1	2	2	2	2	0	0		86	31		1	90	2	2	2	4	18	2	1	0	0	1	0	0	0	0	0	0		3
5			1	2	2	4	2	1	1	2	2	1	0	0	1	86	31		1	80	3	2	1	4	31.1	3	1	0	0	1	0	0	1	0	0	0	1	3
5	82	132	1	2	2	3	1	2	2	2	2	2	2	0		86	31		1	40	2	2	1	3	24.4	3	1	0	1	0	0	1	0	0	2	0	2	3
8	0	0	1	2	2	2	1	1	2	1	2	2	2	0	1	86	31		1	80	2	2	2	2	24.5	4	1	0	1	1	0	1	0	0	2	0	2	3
6			1	2	2	4	2	2	2	2	2	2	0	0		86	31	02/	1	80	2	2	2	4	23.4	1	1	0	0	0	0	0	0	0	0	0		3
11	100	135	1	2	2	4	1	3	2	1	2	2	0	0		86	31	02/	1	80	2	2	2	4	19.3	3	1	0	0	1	0	1	0	0	2	0	2	3
14	70	120	1	2	2	4	1	2	2	1	2	2	2	0	1	86	31		1	90	2	2	2	4	20.5	3	1	0	0	0	1	1	0	0	2	0	2	3
13	80	130	1	2	2	4	1	1	1	1	2	2	2	0	1	86	31		1	70	2	2	2	4	28.5	4	1	0	0	1	0	1	1	0	2	0	2	3
1			1	2	2	4	1	2	1	1	2	1	0	0	1	86	31		1	70	2	2	1	4	32	3	1	0	0	0	0	1	1	0	0	0	1	3
5	74	125	1	2	2	4	1	2	2	1	2	1	2	0	1	86	31		1	90	2	2	1	4	21.6	2	1	0	0	0	0	1	0	0	2	0	2	3
7	75	125	1	2	1	4	1	2	2	1	2	1	2	0	1	86	31	02/	1	80	2	1	1	4	25.2	3	1	1	0	0	0	1	0	0	2	0	1	3
5	80	120	1	2	1	1	1	2	2	1	2	1	2	0	1	86	31		1	80	2	1	1	1	20.8	4	1	1	1	0	0	1	0	0	2	0	2	3
6	0	0	2	2	2	3	1	2	2	1	2	2	2	0	1	86	31	02/	1	80	2	2	2	3	22.5	3	1	0	1	0	0	1	0	0	2	0	1	3
5			1	2	2	1	1	1	2	1	2	1	0	0	1	86	31		1	80	3	2	1	1	24.4	4	1	0	1	1	0	1	0	0	0	0	1	3
6			1	2	2	4	1	2	1	1	2	2	0	0	1	86	31		1	80	2	2	2	4	29.1	3	1	0	0	0	0	1	1	0	0	0	2	3
7	84	131	1	2	2	4	2	2	2	2	2	2	0	0		86	31	02/	1	70	2	2	2	4	21.9	2	1	0	0	0	1	0	0	0	0	0	1	3
6	78	114	1	2	2	4	1	2	2	1	2	2	2	0		86	31	02/	1	80	2	2	2	4	23.6	2	1	0	0	0	0	1	0	0	2	0		3
12	0	0	1	2	2	1	1	2	2	1	2	1	2	0	1	86	31		1	80	2	2	1	1	25.1	3	1	0	1	0	0	1	0	0	2	0	2	3
10	0	0	1	2	2	4	2	2	2	2	2	2	2	0		86	31		1	80	2	2	2	4	23.9	1	1	0	0	0	0	0	0	0	2	0		3
6	0	0	1	2	2	4	1	1	2	1	2	2	2	0	1	86	31	02/	1	90	2	2	2	4	22.4	4	1	0	0	1	1	1	0	0	2	0	2	3
12	0	0	1	2	2	4	1	2	2	1	2	2	2	0		86	31		1	70	2	2	2	4	22.5	2	1	0	0	0	0	1	0	0	2	0		3
6	80	120	1	2	2	2	1	2	2	1	2	2	2	0	1	86	31		1	80	3	2	2	2	22.8	3	1	0	1	0	0	1	0	0	2	0	2	3
6	84	125	1	2	2	4	1	2	2	1	2	2	2	0	1	86	31		1	80	2	2	2	4	22.8	3	1	0	0	0	1	1	0	0	2	0	2	3
4	0	0	1	2	2	4	1	2	2	1	2	2	2	0		86	31		1	80	2	2	2	4	18.7	2	1	0	0	0	0	1	0	0	2	0		3
5	72	128	1	2	2	4	1	2	2	1	2	2	0	0		86	31	03/	1	80	2	2	2	4	24.2	2	1	0	0	0	0	1	0	0	0	0		3
4	76	118	1	2	2	4	1	2	1	2	2	2	0	0	1	86	31		1	80	2	2	2	4	27	3	1	0	0	0	0	1	1	0	2	0	2	3
5	76	128	2	2	2	1	2	2	2	2	2	2	0	0		86	31		1	80	2	2	2	1	20.8	2	1	0	1	0	0	0	0	0	0	0		3
4	78	126	2	2	2	4	2	2	2	2	2	2	0	0		86	31		1	90	2	2	2	4	18.7	1	1	0	0	0	0	0	0	0	0	0		3
5	76	126	1	2	2	4	2	2	1	2	2	2	0	0		86	31		1	90	2	2	2	4	27	2	1	0	0	0	0	0	1	0	0	0		3
6	70	120	1	2	2	4	2	2	2	2	2	2	0	0		86	31		1	90	2	2	2	4	24.2	1	1	0	0	0	0	0	0	0	0	0		3
4	74	126	1	2	2	4	2	2	2	2	2	2	0	0		86	31		1	80	2	2	2	4	18.8	1	1	0	0	0	0	0	0	0	0	0		3
6	74	136	1	2	2	4	1	2	2	1	2	2	0	0	1	86	31		1	90	3	2	2	4	24.7	3	1	0	0	0	1	1	0	0	0	0	2	3
4	88	140	1	2	2	4	1	2	2	1	2	2	2	0		86	31		1	80	2	2	2	4	20.8	2	1	0	0	0	0	1	0	0	2	0		3
5	78	136	1	2	2	4	1	1	2	1	2	2	2	0	1	86	31		1	90	2	2	2	4	24.6	3	1	0	0	1	0	1	0	0	2	0	1	3
3	68	151	1	2	2	4	2	1	1	1	2	2	2	0	1	86	31		1	70	2	1	2	4	29.7	4	1	1	0	1	0	0	1	0	2	0	2	3
7	80	133	1	2	2	4	2	2	1	2	2	2	2	0		86	31		1	90	2	2	2	4	29.1	2	1	0	0	0	0	0	1	0	2	0	1	3
3			1	2	2	4	1	1	2	1	2	2	0	0	1	86	31		1	80	2	2	2	4	24.3	3	1	0	0	1	0	1	0	0	0	0	2	3
5	76	132	1	1	2	4	1	2	2	1	2	2	2	0	1	86	31		1	70	2	2	2	4	22.3	3	1	0	0	0	1	1	0	0	2	0	2	3
12	85	122	1	2	2	4	1	2	2	1	2	2	2	0		86	31		1	80	2	2	2	4	25.8	2	1	0	0	0	0	1	0	0	2	0		3
4	78	120	1	2	2	4	2	2	2	2	2	2	0	0		86	31		1	90	3	2	2	4	21.6	1	1	0	0	0	0	0	0	0	0	0		3
5	80	120	1	2	2	4	1	1	2	1	2	2	2	0	1	86	31		1	80	2	2	2	4	24.8	3	1	0	0	1	0	1	0	0	2	0	2	3
4	0	0	1	2	2	4	1	1	2	1	2	2	2	0	1	86	31		1	80	2	2	2	4	20.8	3	1	0	0	1	0	1	0	0	2	0	2	3
4	0	0	1	2	2	4	1	2	2	1	2	2	2	0		86	31		1	80	2	2	2	4	23.2	2	1	0	0	0	0	1	0	0	2	0		3
8			1	2	2	4	1	2	1	1	2	1	0	0	1	86	31		1	90	2	2	1	4	26.1	3	1	0	0	0	0	1	1	0	0	0	2	3
5	76	133	1	2	2	4	2	2	2	2	2	2	2	0		86	31	02/	1	90	3	2	2	4	23.7	1	1	0	0	0	0	0	0	0	2	0		3
12	0	0	1	2	2	4	1	2	2	1	2	2	2	0	1	86	31		1	80	3	2	2	4	19.1	3	1	0	0	0	1	1	0	0	2	0	2	3
13	75	135	1	2	2	3	1	2	2	1	2	2	2	0	1	86	31	01/	1	70	2	2	2	3	21.6	3	1	0	1	0	0	1	0	0	2	0	2	3
10	74	120	1	2	2	4	1	2	1	1	2	2	2	0	1	86	31		1	90	2	2	2	4	27.1	3	1	0	0	0	0	1	1	0	2	0	1	3
4	0	0	1	2	2	1	1	2	2	1	2	2	2	0	1	86	31		1	80	2	2	2	1	23.5	3	1	0	1	0	0	1	0	0	2	0	2	3
3	80	120	1	2	2	4	2	2	1	2	2	2	2	0		86	31		1	70	2	2	2	4	26.3	2	1	0	0	0	0	0	1	0	2	0		3
5	74	128	1	2	2	4	2	2	1	2	2	2	0	0		86	31	02/	1	90	2	2	2	4	26.2	2	1	0	0	0	0	0	1	0	0	0		3
4	84	131	1	2	2	4	1	2	1	1	2	2	0	0	1	86	31	02/	1	90	2	2	2	4	31.2	4	1	0	0	0	1	1	1	0	0	0	1	3
12	0	0	1	2	2	4	1	1	2	1	2	2	2	0	1	86	31	02/	1	80	2	2	2	4	23.2	3	1	0	0	1	0	1	0	0	2	0	2	3
1	78	130	1	2	2	4	2	2	2	1	2	2	2	0		86	31		1	70	2	2	2	4	25.2	1	1	0	0	0	0	0	0	0	2	0		3
4			1	2	2	4	2	2	2	2	2	2	0	0		86	31		1	90	2	2	2	4	21.8	1	1	0	0	0	0	0	0	0	0	0		3
5	78	130	1	2	2	4	2	2	2	2	2	2	0	0		86	31		1	90	2	2	2	4	21.2	1	1	0	0	0	0	0	0	0	0	0		3
9			1	2	2	4	2	2	2	2	2	2	0	0		86	31		1	80	2	2	2	4	20.8	1	1	0	0	0	0	0	0	0	0	0		3
12			1	2	2	4	2	2	2	2	2	2	0	0		86	31		1	90	2	2	2	4	23.1	1	1	0	0	0	0	0	0	0	0	0		3
6	62	114	1	2	2	4	2	2	2	2	2	2	0	0		86	31	02/	1	80	3	2	2	4	21.3	2	1	0	0	0	1	0	0	0	0	0		3
13	82	120	1	2	2	2	1	1	2	1	2	2	2	0	1	86	31		1	80	2	2	2	2	24.2	4	1	0	1	1	0	1	0	0	2	0	2	3
12	74	106	1	2	2	4	1	2	2	1	2	2	0	0		86	31	02/	1	90	2	2	2	4	23.8	2	1	0	0	0	0	1	0	0	0	0		3
6	0	0	1	2	3	4	2	2	2	2	2	2	2	0		86	31		1	40	2	3	2	4	25.9	2	1	0	0	0	1	0	0	0	2	0		3
5			1	2	2	4	1	2	2	1	2	2	0	0		86	31		1	40	3	2	2	4	15.6	2	1	0	0	0	0	1	0	0	0	0		3
6	70	122	1	2	2	4	1	2	1	1	2	1	0	0	1	86	31	02/	1	90	2	2	1	4	26.6	3	1	0	0	0	0	1	1	0	0	0	2	3
3	74	120	1	2	2	4	2	1	1	2	2	2	2	0	1	86	31		1	70	2	1	2	4	29.7	4	1	1	0	1	0	0	1	0	2	0	2	3
10	0	0	1	2	2	4	2	1	2	2	2	2	2	0	1	86	31		1	90	3	2	2	4	21.6	3	1	0	0	1	1	0	0	0	2	0	2	3
5			1	2	2	4	2	2	2	2	2	2	0	0		86	31		1	80	3	2	2	4	24.1	1	1	0	0	0	0	0	0	0	0	0		3
5			1	2	3	4	2	1	2	2	2	2	0	0		86	31	02/	1	80	2	3	2	4	25.1	2	1	0	0	1	0	0	0	0	0	0		3
12	68	136	1	2	2	4	2	2	2	2	2	2	0	0		86	31	02/	1	90	2	2	2	4	23.2	1	1	0	0	0	0	0	0	0	0	0		3
12			1	2	3	4	1	2	2	1	2	2	0	0		86	31	02/	1	90	2	3	2	4	16.8	2	1	0	0	0	0	1	0	0	0	0		3
4			1	2	3	1	2	2	2	2	2	2	0	0		86	31	02/	1	90	2	3	2	1	19.5	2	1	0	1	0	0	0	0	0	0	0		3
5	76	124	1	2	2	3	1	2	2	1	2	2	0	0	1	86	31	01/	1	80	2	2	2	3	23.2	4	1	0	1	0	1	1	0	0	0	0	2	3
5	68	130	1	2	2	4	2	1	2	2	2	1	2	0	1	86	31	01/	1	80	2	2	1	4	22	2	1	0	0	1	0	0	0	0	2	0	1	3
10	80	132	1	2	2	4	2	2	1	2	2	2	0	0	1	86	31	02/	1	80	2	2	2	4	27.8	3	1	0	0	0	1	0	1	0	0	0	1	3
13	0	0	1	1	2	4	1	2	2	1	2	2	2	0	1	86	31		1	90	2	2	2	4	22	3	1	0	0	0	1	1	0	0	2	0	1	3
4	80	136	1	2	2	4	1	2	1	1	2	2	2	0	1	86	31	02/	1	80	3	2	2	4	27.2	3	1	0	0	0	0	1	1	0	2	0	2	3
2			1	2	2	2	2	2	2	2	2	2	0	0		86	31		1	80	3	2	2	2	21.8	2	1	0	1	0	0	0	0	0	0	0		3
7			1	2	2	1	2	2	1	2	2	2	0	0	1	86	31		1	70	3	2	2	1	27.3	3	1	0	1	0	0	0	1	0	0	0	1	3
6	0	0	1	2	3	4	1	2	2	1	2	2	2	0	1	86	31		1	80	2	3	2	4	24.8	3	1	0	0	0	1	1	0	0	2	0	2	3
6	85	120	1	2	2	4	1	2	2	1	2	2	2	0	1	86	31	02/	1	90	3	2	2	4	21	3	1	0	0	0	1	1	0	0	2	0	2	3
6	0	0	1	1	2	4	1	1	1	1	2	1	2	0	1	86	31	02/	1	80	2	2	1	4	31.6	5	1	0	0	1	1	1	1	0	2	0	2	3
12	80	126	1	2	2	4	2	2	2	2	2	1	2	0	1	86	31		1	80	2	2	1	4	23.7	1	1	0	0	0	0	0	0	0	2	0	2	3
12	0	0	1	2	2	4	1	2	1	1	2	2	2	0	1	86	31		1	80	2	2	2	4	31.1	4	1	0	0	0	1	1	1	0	2	0	1	3
6	0	0	1	2	2	4	2	2	1	2	2	2	2	0	1	86	31		1	70	3	2	2	4	27.3	3	1	0	0	0	1	0	1	0	2	0	1	3
5			1	2	2	4	1	2	1	1	2	2	0	0	1	86	31		1	90	2	2	2	4	26	4	1	0	0	0	1	1	1	0	0	0		3
4			1	2	2	4	1	2	2	1	2	2	0	0	1	86	31		1	90	2	2	2	4	24.8	3	1	0	0	0	1	1	0	0	0	0	1	3
11			1	2	2	1	1	2	2	1	2	2	0	0	1	86	31		1	90	2	2	2	1	24.2	3	1	0	1	0	0	1	0	0	0	0	1	3
1	84	135	1	2	2	4	1	2	1	1	2	1	2	0	1	86	31	01/	1	90	3	2	1	4	28.8	3	1	0	0	0	0	1	1	0	2	0	2	3
11	84	135	1	2	2	4	1	2	1	1	2	1	2	0	1	86	31	01/	1	90	3	2	1	4	28.8	3	1	0	0	0	0	1	1	0	2	0	2	3
8	0	0	1	2	2	2	1	1	2	1	2	2	2	0	1	86	31		1	80	2	2	2	2	24.5	4	1	0	1	1	0	1	0	0	2	0	2	3
5	0	0	1	2	2	4	1	1	2	1	2	1	2	0	1	86	31	01/	1	90	2	2	1	4	21.4	3	1	0	0	1	0	1	0	0	2	0	2	3
9	0	0	1	2	2	4	1	2	1	1	2	2	2	0	1	86	31		1	70	3	2	2	4	27.3	3	1	0	0	0	0	1	1	0	2	0	2	3
6	0	0	1	2	2	4	1	2	1	1	2	2	2	0	1	86	31		1	70	3	2	2	4	27.3	3	1	0	0	0	0	1	1	0	2	0	2	3
11			1	2	2	4	1	2	2	1	2	1	0	0	1	86	31		1	80	2	2	1	4	25.3	2	1	0	0	0	0	1	0	0	0	0	1	3
3			1	2	2	4	1	2	2	1	2	1	1	0	1	85	31		1	80	2	2	1	4	18.3	2	1	0	0	0	0	1	0	0	1	0	1	3
13	70	120	1	2	2	4	1	1	2	1	2	1	2	0	1	85	31		1	80	4	2	1	4	24.6	3	1	0	0	1	0	1	0	0	2	0	2	3
1	80	120	1	2	2	3	1	1	2	1	2	2	2	0	1	85	31		1	80	2	2	2	3	24.3	4	1	0	1	1	0	1	0	0	2	0	1	3
9	78	130	1	2	2	4	1	2	2	1	2	1	2	0	1	85	31	02/	1	80	2	2	1	4	20.3	2	1	0	0	0	0	1	0	0	2	0	2	3
5	0	0	1	2	2	4	1	2	2	1	2	1	2	0	1	85	31		1	80	3	2	1	4	25.6	2	1	0	0	0	0	1	0	0	2	0	2	3
9	74	122	1	2	2	4	1	2	2	1	2	2	0	0		85	31		1	80	2	2	2	4	24.9	2	1	0	0	0	0	1	0	0	0	0		3
11			1	2	2	4	1	2	2	1	2	2	0	0		85	31		1	80	2	2	2	4	19.3	2	1	0	0	0	0	1	0	0	0	0		3
5	82	142	1	2	2	4	2	2	2	2	2	2	0	0		85	31	02/	1	80	2	2	2	4	23.1	1	1	0	0	0	0	0	0	0	0	0		3
10	83	155	1	2	2	4	2	2	2	2	2	2	0	0		85	31	01/	1	80	2	2	2	4	23.6	2	1	0	0	0	1	0	0	0	0	0		3
7	0	0	1	2	3	1	1	2	2	1	2	2	2	0	1	85	31		1	70	2	3	2	1	24.2	3	1	0	1	0	0	1	0	0	2	0	1	3
12	84	132	1	2	3	4	2	2	2	2	2	2	2	0		85	31		1	70	2	3	2	4	23.5	1	1	0	0	0	0	0	0	0	2	0		3
5	80	128	1	2	2	4	1	1	2	1	2	2	0	0	1	85	31	02/	1	90	2	2	2	4	23.5	4	1	0	0	1	1	1	0	0	0	0	1	3
4	86	138	1	2	2	4	1	1	2	1	2	1	0	0	1	85	31	01/	1	90	2	2	1	4	21.4	3	1	0	0	1	0	1	0	0	2	0	2	3
4	70	126	1	2	2	4	1	2	2	1	2	1	0	0	1	85	31	01/	1	80	2	2	1	4	22	2	1	0	0	0	0	1	0	0	0	0	1	3
3	80	130	1	2	2	1	1	1	2	1	2	1	0	0	1	85	31	02/	1	80	3	2	1	1	24.1	5	1	0	1	1	1	1	0	0	0	0	1	3
6	70	116	1	2	2	3	2	2	2	2	2	2	2	0		85	31		1	10	2	2	2	3	17.3	2	1	0	1	0	0	0	0	0	2	0		3
6	78	138	1	1	3	4	1	2	2	1	2	2	0	0	1	85	31	02/	1	90	3	3	2	4	22.8	3	1	0	0	0	1	1	0	0	0	0	1	3
13	82	130	1	2	2	4	1	2	2	1	2	2	0	0	1	85	31	02/	1	90	2	2	2	4	19.9	3	1	0	0	0	1	1	0	0	0	0	1	3
7			1	2	2	4	2	2	2	2	2	2	0	0		85	31	02/	1	80	2	2	2	4	22.2	1	1	0	0	0	0	0	0	0	0	0		3
12	74	123	1	1	2	2	2		2	2	2	2	0	0	1	85	31	02/	1	70	2	2	2	2	26.4	4	1	0	1	0	1	0	1	0	0	0	1	3
3	90	160	1	2	2	4	2	2	2	2	2	2	0	0		85	31	02/	1	90	2	2	2	4	24.2	2	1	0	0	0	1	0	0	0	0	0	1	3
2	90	150	1	1	2	4	2	1	2	2	2	2	0	0	1	85	31	02/	1	40	2	2	2	4	20.5	3	1	0	0	1	1	0	0	0	0	0	1	3
4	80	142	1	2	2	4	2	2	2	2	2	2	0	0		85	31	02/	1	90	2	2	2	4	24.2	2	1	0	0	0	1	0	0	0	0	0	1	3
3	0	0	1	2	2	3	1	2	1	1	2	2	2	0	1	85	31	02/	1	80	2	2	2	3	28.3	5	1	0	1	0	1	1	1	0	2	0	1	3
2	70	128	1	2	2	2	1	1	2	1	2	1	2	0	1	85	31	01/	1	80	2	2	1	2	23.5	4	1	0	1	1	0	1	0	0	2	0	2	3
5	69	122	1	2		4	1	2	2	1	2	2	2	0		85	31	02/	1	90	4		2	4	23.9	2	1	0	0	0	0	1	0	0	2	0		3
5	82	132	1	2	2	4	1	2	2	1	2	2	2	0		85	31	02/	1	80	2	2	2	4	22.2	2	1	0	0	0	0	1	0	0	2	0		3
12			1	2	2	4	1	2	2	2	2	2	0	0		85	31	03/	1	90	3	2	2	4	24	2	1	0	0	0	0	1	0	0	2	0		3
6			1	2	2	4	1	2	2	1	2	2	0	0		85	31	02/	1	90	2	2	2	4	24	2	1	0	0	0	0	1	0	0	0	0		3
10	78	128	1	2	2	4	1	2	2	1	2	2	0	0	1	85	31	02/	1	90	2	2	2	4	19.1	3	1	0	0	0	1	1	0	0	0	0	1	3
12	78	132	1	2	2	4	1	2	2	1	2	2	0	0	1	85	31	02/	1	80	2	2	2	4	22.4	3	1	0	0	0	1	1	0	0	0	0	1	3
7	86	133	1	2	2	4	1	2	1	1	2	2	0	0	1	85	31	02/	1	80	2	2	2	4	26.7	4	1	0	0	0	1	1	1	0	2	0	1	3
10	84	132	1	2	2	4	1	2	2	1	2	1	0	0	1	85	31	02/	1	90	2	2	1	4	19	3	1	0	0	0	1	1	0	0	0	0	1	3
2	84	136	2	2	2	4	1	2	2	1	2	2	0	0	1	85	31	02/	1	90	2	2	2	4	21.4	3	1	0	0	0	1	1	0	0	0	0	1	3
1	86	126	1	2	2	4	1	2	2	1	2	2	0	0	1	85	31	01/	1	90	3	2	2	4	23.7	3	1	0	0	0	1	1	0	0	0	0	1	3
6			1	2	2	4	1	2	2	1	2	2	0	0	1	85	31		1	80	2	2	2	4	25.3	3	1	0	0	0	1	1	0	0	0	0	1	3
5	0	0	1	2	2	4	2	2	2	2	2	1	2	0	1	85	31		1	80	3	2	1	4	23.7	1	1	0	0	0	0	0	0	0	2	0	1	3
12	80	136	1	1	2	4	1	1	1	1	2	2	2	0	1	85	31		1	40	2	2	2	4	28	5	1	0	0	1	1	1	1	0	2	0	2	3
3	78	129	1	2	2	4	1	2	2	1	2	2	0	0		85	31		1	90	2	2	2	4	23.7	2	1	0	0	0	0	1	0	0	0	0		3
11	68	118	1	2	2	3	1	2	2	1	2	2	0	0	1	85	31	01/	1	90	3	2	2	3	23.9	3	1	0	1	0	0	1	0	0	0	0	2	3
3	50	149	1	2	2	4	2	2	2	2	2	1	2	0	1	85	31		1	80	2	2	1	4	20.7	1	1	0	0	0	0	0	0	0	2	0	2	3
13	69	132	1	2	2	4	2	2	2	2	2	2	0	0		85	31	02/	1	80	2	2	2	4	24.2	2	1	0	0	0	1	0	0	0	0	0	1	3
3	78	138	1	2	1	4	1	2	2	1	2	2	0	0	1	85	31	03/	1	80	2	1	2	4	17.3	3	1	1	0	0	0	1	0	0	2	0	2	3
12	80	120	1	2	2	4	1	1	2	1	2	2	0	0	1	85	31	03/	1	80	2	2	2	4	25.4	3	1	0	0	1	0	1	0	0	0	0	2	3
12	0	0	1	2	2	4	2	2	2	2	2	2	2	0		85	31		1	80	2	2	2	4	21.7	1	1	0	0	0	0	0	0	0	2	0		3
12			1	2	2	4	1	2	2	1	2	2	0	0		85	31	02/	1	90	2	2	2	4	25.2	2	1	0	0	0	0	1	0	0	0	0	2	3
5			2	2	2	1	2	2	2	2	2	2	0	0		85	31	02/	1	80	2	2	2	1	20.8	2	1	0	1	0	0	0	0	0	0	0		3
3			1	2	1	4	2	1	2	2	2	2	0	0	1	85	31	02/	1	90	2	1	2	4	16	3	1	1	0	1	0	0	0	0	0	0	2	3
7			1	2	2	4	2	1	2	2	2	2	0	0		85	31	02/	1	90	2	2	2	4	21.1	2	1	0	0	1	0	0	0	0	0	0		3
6	78	160	1	2	2	4	1	1	2	1	2	2	2	0	1	85	31		1	80	2	2	2	4	24.3	3	1	0	0	1	0	1	0	0	2	0	2	3
12	0	0	1	2	2	4	1	2	2	1	2	2	2	0		85	31		1	90	2	2	2	4	22	2	1	0	0	0	0	1	0	0	2	0		3
7	85	135	1	2	2	1	1	2	1	1	2	1	2	0	1	85	31	02/	1	80	2	2	1	1	27.6	4	1	0	1	0	0	1	1	0	2	0	1	3
12	70	110	1	2	2	4	1	2	2	1	2	1	2	0	1	85	31		1	80	2	2	1	4	22.2	2	1	0	0	0	0	1	0	0	2	0	2	3
11	80	126	1	2	2	4	1	2	2	1	2	2	2	0		85	31		1	70	2	2	2	4	25	2	1	0	0	0	0	1	0	0	2	0		3
11			1	2	2	4	2	2	1	2	2	2	0	0		85	31		1	90	2	2	2	4	30	2	1	0	0	0	0	0	1	0	0	0	1	3
7	70	142	1	1	2	4	2	2	2	2	2	2	0	0		85	31		1	40	3	2	2	4	23.5	2	1	0	0	0	1	0	0	0	0	0	1	3
13			1	2	2	4	2	2	2	2	2	2	0	0		85	31		1	90	3	2	2	4	19.7	1	1	0	0	0	0	0	0	0	0	0		3
9	80	120	1	2	2	4	1	1	2	1	2	2	2	0	1	85	31		1	70	2	2	2	4	23.2	3	1	0	0	1	0	1	0	0	2	0	2	3
11	70	136	1	2	2	1	1	1	2	1	2	2	2	0	1	85	31		1	80	2	2	2	1	22.2	5	1	0	1	1	1	1	0	0	2	0	2	3
3	70	134	1	2	2	1	1	2	1	1	2	2	0	0	1	85	31	02/	1	80	3	2	2	1	27.3	4	1	0	1	0	0	1	1	0	0	0	2	3
7	0	0	1	2	2	4	1	1	1	1	2	2	2	0	1	85	31		1	80	2	2	2	4	30.3	4	1	0	0	1	0	1	1	0	2	0	2	3
9	75	130	1	2	2	4	2	2	2	2	2	2	2	0		85	31		1	70	2	2	2	4	25	1	1	0	0	0	0	0	0	0	2	0		3
6	0	0	1	2	2	4	1	1	2	2	2	1	2	0	1	85	31		1	70	3	2	1	4	19.4	3	1	0	0	1	0	1	0	0	2	0	2	3
12	80	130	1	2	2	4	1	2	2	1	2	2	2	0		85	31		1	80	2	2	2	4	23.1	2	1	0	0	0	0	1	0	0	2	0		3
11	78	116	1	2	2	4	1	2	2	1	2	2	2	0		85	31		1	70	2	2	2	4	25.1	2	1	0	0	0	0	1	0	0	2	0		3
12	0	0	1	2	2	4	1	2	2	1	2	2	2	0		85	31		1	80	2	2	2	4	24.6	2	1	0	0	0	0	1	0	0	2	0		3
6	80	122	1	2	2	3	1	2	1	1	2	2	2	0	1	85	31		1	80	2	2	2	3	29.9	4	1	0	1	0	0	1	1	0	2	0	2	3
5	0	0	1	2	2	4	1	2	2	1	2	2	2	0		85	31		1	70	2	2	2	4	25.3	2	1	0	0	0	0	1	0	0	2	0		3
7	0	0	1	2	2	1	1	1	2	1	2	2	2	0	1	85	31	02/	1	80	2	2	2	1	23.8	4	1	0	1	1	0	1	0	0	2	0	1	3
7	54	150	1	2	2	4	1	2	2	1	2	2	2	0		85	31	02/	1	90	2	2	2	4	21.5	2	1	0	0	0	0	1	0	0	2	0		3
9	0	0	1	1	2	4	1	2	2	1	2	2	2	0	1	85	31		1	80	3	2	2	4	19.1	3	1	0	0	0	1	1	0	0	2	0	2	3
1	84	134	1	2	2	4	2	2	2	2	2	2	2	0		85	31	03/	1	80	2	2	2	4	25.6	1	1	0	0	0	0	0	0	0	2	0		3
6	80	126	1	2	2	4	1	2	2	1	2	2	2	0		85	31	01/	1	70	2	2	2	4	24.1	2	1	0	0	0	0	1	0	0	2	0		3
5	70	132	1	2	2	4	1	2	2	1	2	2	2	0		85	31	02/	1	70	2	2	2	4	16.6	2	1	0	0	0	0	1	0	0	2	0		3
11	65	114	1	1	2	4	1	2	1	1	2	2	2	0	1	85	31	02/	1	80	2	2	2	4	31.2	4	1	0	0	0	1	1	1	0	2	0	2	3
12	73	158	1	2	2	1	1	2	1	1	2	2	2	0	1	85	31	02/	1	80	3	2	2	1	27.7	4	1	0	1	0	0	1	1	0	2	0	2	3
5	80	132	1	2	2	1	2	2	2	2	2	2	2	0		85	31	01/	1	70	2	2	2	1	24.6	2	1	0	1	0	0	0	0	0	2	0		3
11	78	110	1	2	2	4	1	2	1	1	2	2	2	0	1	85	31		1	80	2	2	2	4	28.6	3	1	0	0	0	0	1	1	0	2	0		3
12	0	0	1	2	2	4	2	2	2	2	2	2	2	0		85	31		1	70	2	2	2	4	21.8	1	1	0	0	0	0	0	0	0	2	0		3
6	0	0	1	2	2	4	1	2	1	1	2	2	2	0	1	85	31		1	70	2	2	2	4	28.1	4	1	0	0	0	1	1	1	0	2	0	1	3
12	0	0	1	2	2	3	1	2	2	1	2	2	2	0	1	85	31		1	80	2	2	2	3	20.5	3	1	0	1	0	0	1	0	0	2	0	2	3
2	78	120	1	2	2	4	1	2	1	1	2	2	2	0	1	85	31	01/	1	40	2	2	2	4	27.1	4	1	0	0	0	1	1	1	0	2	0	1	3
13	0	0	1	2	2	4	1	2	1	1	2	1	2	0	1	85	31		1	90	2	2	1	4	27.8	3	1	0	0	0	0	1	1	0	2	0	2	3
11	71	138	1	1	2	4	1	3	1	1	2	2	2	0	1	85	31	01/	1	70	3	2	2	4	28.1	5	1	0	0	1	1	1	1	0	2	0	2	3
5	75	135	1	2	2	4	2	1	2	2	2	2	2	0		85	31		1	80	2	2	2	4	22.4	2	1	0	0	1	0	0	0	0	2	0		3
6	0	0	1	2	2	4	1	1	2	1	2	2	2	0	1	85	31	02/	1	80	2	2	2	4	19.5	3	1	0	0	1	0	1	0	0	2	0	2	3
10	0	0	1	2	2	1	1	1	2	1	2	1	2	0	1	85	31	02/	1	80	2	2	1	1	22.6	4	1	0	1	1	0	1	0	0	2	0	2	3
6	0	0	1	2	2	4	1	2	2	1	2	2	2	0	1	85	31		1	80	3	2	2	4	21.1	3	1	0	0	0	1	1	0	0	2	0	2	3
4	77	125	1	2	2	4	1	2	2	1	2	2	2	0	1	85	31	02/	1	90	2	2	2	4	24	3	1	0	0	0	1	1	0	0	2	0	2	3
5	0	0	1	2	2	4	1	2	1	1	2	2	2	0	1	85	31		1	80	2	2	2	4	29.2	4	1	0	0	0	1	1	1	0	2	0	1	3
7			2	1	2	4	2	2	1	2	2	2	0	0	1	85	31		1	80	3	2	2	4	29.2	3	1	0	0	0	1	0	1	0	0	0	1	3
4			1	2	2	4	1	1	2	1	2	2	0	0	1	85	31		1	80	2	2	2	4	22.6	3	1	0	0	1	0	1	0	0	2	0	2	3
12			1	1	2	4	2	2	2	2	2	2	0	0		85	31		1	80	2	2	2	4	24.8	2	1	0	0	0	1	0	0	0	0	0		3
7			1	2	2	3	2	2	1	2	2	2	0	0	1	85	31		1	80	2	2	2	3	26	3	1	0	1	0	0	0	1	0	0	0	2	3
11			1	2	2	4	1	2	2	1	2	2	0	0		85	31		1	80	3	2	2	4	24.2	2	1	0	0	0	0	1	0	0	0	0		3
6	0	0	1	2	2	4	2	1	2	1	2	2	2	0	1	85	31		1	80	2	2	2	4	23.3	2	1	0	0	1	0	0	0	0	2	0	2	3
5			2	2	2	4	1	2	2	1	2	2	0	0		85	31	02/	1	80	2	2	2	3	22.5	3	1	0	1	0	0	1	0	0	2	0	1	3
12	82	120	1	2	2	2	1	1	2	1	2	2	2	0	1	85	31		1	80	2	2	2	2	24.2	4	1	0	1	1	0	1	0	0	2	0	2	3
4	70	130	1	2	2	4	1	2	2	1	2	2	2	0		85	31		1	40	3	2	2	4	20.8	2	1	0	0	0	0	1	0	0	2	0		3
11			1	2	2	4	1	2	2	1	2	2	0	0		85	31		1	80	2	2	2	4	23.6	2	1	0	0	0	0	1	0	0	0	0		3
4	0	0	1	2	2	4	1	2	1	1	2	2	2	0	1	85	31		1	80	2	2	2	4	27.7	4	1	0	0	0	1	1	1	0	2	0	2	3
9	70	120	1	2	2	4	1	2	2	1	2	2	2	0		85	31		1	90	2	2	2	4	23.8	2	1	0	0	0	0	1	0	0	2	0		3
7	71	132	1	2	2	2	2	1	2	2	2	2	2	0	1	85	31	01/	1	80	4	2	2	2	18.3	3	1	0	1	1	0	0	0	0	2	0	1	3
13	78	128	1	2	2	1	1	2	2	1	2	2	2	0	1	85	31		1	70	2	2	2	1	18.9	3	1	0	1	0	0	1	0	0	2	0	2	3
11	66	128	1	2	2	4	1	2	1	1	2	2	2	0	1	85	31	01/	1	70	3	2	2	4	26.2	4	1	0	0	0	1	1	1	0	2	0	1	3
13	70	118	1	2	2	4	2	2	2	2	2	2	2	0		85	31	01/	1	80	2	2	2	4	20.1	1	1	0	0	0	0	0	0	0	2	0		3
5	78	126	1	2	2	4	1	2	2	1	2	2	0	0	1	85	31	02/	1	70	2	2	2	4	24.4	3	1	0	0	0	1	1	0	0	0	0	1	3
5	84	130	1	2	2	4	1	2	2	2	2	2	0	0		85	31	02/	1	80	3	2	2	4	22.3	3	1	0	0	0	1	1	0	0	2	0	2	3
8	88	138	1	2	2	4	1	2	2	1	2	2	0	0	1	85	31	02/	1	10	2	2	2	4	23	3	1	0	0	0	1	1	0	0	0	0	1	3
6	70	133	1	1	2	4	1	1	2	1	2	2	2	0	1	85	31		1	70	2	2	2	4	24.4	4	1	0	0	1	1	1	0	0	2	0	2	3
6	0	0	1	2	2	4	1	2	2	1	2	1	2	0	1	85	31		1	70	2	2	1	4	25.5	2	1	0	0	0	0	1	0	0	2	0	1	3
7	84	132	1	2	2	4	2	2	1	2	2	2	2	0		85	31	02/	1	80	2	2	2	4	26.7	2	1	0	0	0	0	0	1	0	2	0		3
7	80	134	1	2	2	4	1	2	2	1	2	1	2	0	1	85	31		1	80	2	2	1	4	23.4	2	1	0	0	0	0	1	0	0	2	0	2	3
10	74	126	1	2	2	4	1	2	2	1	2	2	2	0	1	85	31		1	10	2	2	2	4	23.3	3	1	0	0	0	1	1	0	0	2	0	2	3
9	60	120	1	1	2	4	2	2	2	2	2	2	2	0		85	31	01/	1	70	2	2	2	4	21.9	2	1	0	0	0	1	0	0	0	2	0		3
13	0	0	1	2	2	3	1	2	2	1	2	1	2	0	1	85	31	01/	1	80	2	2	1	3	22.5	3	1	0	1	0	0	1	0	0	2	0	2	3
11			1	2	2	4	2	2	2	1	2	2	0	0		85	31		1	80	3	2	2	4	24.1	1	1	0	0	0	0	0	0	0	0	0		3
6			1	2	2	4	2	2	1	2	2	1	0	0	1	85	31		1	90	2	2	1	4	27.1	3	1	0	0	0	1	0	1	0	0	0	2	3
11	0	0	1	2	2	3	1	2	1	1	2	2	2	0	1	85	31		1	80	2	2	2	3	29.9	4	1	0	1	0	0	1	1	0	2	0	2	3
6			1	2	2	4	2	2	1	2	2	2	0	0		85	31	01/	1	80	2	2	2	4	26.3	2	1	0	0	0	1	0	0	0	0	0		3
13	0	0	1	2	2	1	2	2	2	1	2	2	2	0	1	85	31	01/	1	70	2	2	2	1	19.8	2	1	0	1	0	0	0	0	0	2	0	2	3
6	0	0	1	2	2	3	1	2	1	1	2	2	2	0	1	85	31	01/	1	10	2	2	2	3	26.7	5	1	0	1	0	1	1	1	0	2	0	1	3
5	76	148	1	2	2	4	1	2	2	1	2	2	2	0		85	31		1	80	2	2	2	4	23.9	2	1	0	0	0	0	1	0	0	2	0		3
6	80	124	1	2	2	3	1	2	2	1	2	2	2	0	1	85	31		1	10	2	2	2	3	22.9	3	1	0	1	0	0	1	0	0	2	0	2	3
9	68	118	1	2	2	4	2	2	1	2	2	1	2	0	1	85	31	02/	1	80	2	2	1	4	26	2	1	0	0	0	0	0	1	0	2	0	2	3
12	82	140	1	2	2	4	1	2	1	1	2	1	2	0	1	85	31	02/	1	60	2	2	1	4	28.9	3	1	0	0	0	0	1	1	0	2	0	2	3
13	82	120	1	2	2	4	1	2	2	1	2	1	2	0	1	85	31		1	80	2	2	1	4	18.7	2	1	0	0	0	0	1	0	0	0	0	2	3
5	80	130	1	2	2	4	1	2	2	1	2	2	2	0		85	31		1	80	2	2	2	4	20.5	2	1	0	0	0	0	1	0	0	2	0		3
1			2	2	2	1	2	2	2	2	2	2	0	0		85	31		1	80	3	2	2	1	25.2	2	1	0	1	0	0	0	0	0	0	0		3
6			1	2	2	3	2	2	2	2	2	2	0	0		85	31		1	80	2	2	2	3	24.1	2	1	0	1	0	0	0	0	0	0	0		3
12	69	137	1	2	2	4	1	2	2	1	2	2	2	0		85	31	02/	1	80	2	2	2	4	24.7	2	1	0	0	0	0	1	0	0	2	0		3
5			1	2	3	4	2	2	2	2	2	2	0	0		85	31		1	80	2	3	2	4	23.7	2	1	0	0	0	1	0	0	0	0	0	1	3
6	0	0	1	2	2	4	2	2	2	2	2	1	2	0	1	85	31		1	80	2	2	1	4	24	1	1	0	0	0	0	0	0	0	2	0	2	3
11	78	130	1	2	2	4	2	1	2	2	2	1	2	0	1	85	31		1	90	2	2	1	4	19.5	2	1	0	0	1	0	0	0	0	2	0	2	3
5	0	0	1	2	2	3	2	2	2	2	2	1	2	0	1	85	31		1	40	2	2	1	3	23.8	3	1	0	1	0	1	0	0	0	2	0	2	3
5	0	0	1	2	2	2	1	2	2	1	2	2	2	0	1	85	31	03/	1	40	5	2	2	2	19	3	1	0	1	0	0	1	0	0	2	0	1	3
7	84	136	1	2	2	4	1	2	2	1	2	2	2	0		85	31		1	90	2	2	2	4	23.8	2	1	0	0	0	0	1	0	0	2	0		3
9	80	120	1	2	2	4	1	2	1	1	2	2	2	0	1	85	31		1	70	2	2	2	4	46.5	3	1	0	0	0	0	1	1	0	2	0	1	3
6	0	0	1	2	2	3	1	2	2	1	2	2	2	0	1	85	31		1	80	3	2	2	3	24.8	3	1	0	1	0	0	1	0	0	2	0	1	3
7	0	0	1	2	2	4	1	1	1	1	2	2	2	0	1	85	31		1	80	2	2	2	4	28.9	4	1	0	0	1	0	1	1	0	2	0	1	3
13	70	126	2	2	2	4	2	2	2	2	2	2	0	0		85	31		1	90	3	2	2	4	23.4	1	1	0	0	0	0	0	0	0	0	0		3
5	74	126	1	2	2	4	2	2	2	2	2	2	0	0		85	31		1	80	2	2	2	4	24.4	1	1	0	0	0	0	0	0	0	0	0		3
12	73	125	1	2	2	3	1	2	2	1	2	2	0	0	1	85	31	01/	1	80	2	2	2	3	25.3	3	1	0	1	0	0	1	0	0	0	0	2	3
10	71	156	1	2	2	4	1	1	2	1	2	2	2	0	1	85	31		1	90	2	2	2	4	24.9	3	1	0	0	1	0	1	0	0	2	0	1	3
1	68	122	1	2	2	4	1	1	1	1	2	2	2	0	1	85	31		1	90	2	2	2	4	27	4	1	0	0	1	0	1	1	0	2	0	2	3
12	87	142	1	1	2	4	2	2	2	2	2	2	0	0		85	31	01/	1	10	2	2	2	4	25.9	2	1	0	0	0	1	0	0	0	0	0		3
5	0	0	1	2	2	4	2	2	2	2	2	2	2	0		85	31		1	70	2	2	2	4	19.5	1	1	0	0	0	0	0	0	0	2	0	1	3
13	72	144	1	1	2	4	2	1	1	2	3	1	2	0	1	85	31	01/	1	40	2	2	1	4	26.8	4	1	0	0	1	1	0	1	0	2	0	1	3
6	80	122	1	2	2	4	1	1	2	1	2	1	2	0	1	85	31		1	80	2	2	1	4	24	4	1	0	0	1	1	1	0	0	2	0	1	3
6			1	2	2	4	1	2	2	1	2	2	0	0		85	31		1	80	2	2	2	4	25.1	2	1	0	0	0	0	1	0	0	0	0		3
5	80	135	1	2	2	1	1	1	2	1	2	2	2	0	1	85	31		1	80	2	2	2	1	22.2	5	1	0	1	1	1	1	0	0	2	0	2	3
12			1	2	2	4	2	2	2	2	2	2	0	0		85	31		1	10	2	2	2	4	21.7	1	1	0	0	0	0	0	0	0	0	0		3
5	80	120	1	2	2	4	1	2	1	1	2	2	2	0	1	85	31		1	80	2	2	2	4	29.1	3	1	0	0	0	0	1	1	0	0	0	2	3
7	0	0	1	2	2	4	1	2	1	1	2	2	2	0	1	85	31		1	80	2	2	2	4	29	4	1	0	0	0	1	1	1	0	2	0	2	3
5	88	136	1	2	2	4	1	2	2	1	2	2	2	0	1	85	31		1	70	2	2	2	4	22.9	3	1	0	0	0	1	1	0	0	2	0	1	3
5	78	136	1	2	2	4	2	1	2	2	2	1	2	0	1	85	31	01/	1	90	4	2	1	4	23.5	2	1	0	0	1	0	0	0	0	2	0	1	3
5	80	120	1	2	2	4	1	2	1	1	2	2	2	0	1	85	31		1	90	2	2	2	4	29.1	4	1	0	0	0	1	1	1	0	2	0	2	3
5	80	130	1	2	2	4	2	2	2	2	2	1	2	0	1	85	31		1	80	2	2	1	4	22	1	1	0	0	0	0	0	0	0	2	0	2	3
11	84	122	1	2	2	4	1	2	2	1	2	2	2	0	1	85	31		1	90	2	2	2	4	24.4	3	1	0	0	0	1	1	0	0	2	0	2	3
3	80	120	1	2	2	4	1	2	1	1	2	2	2	0	1	85	31		1	80	2	2	2	4	28.5	4	1	0	0	0	1	1	1	0	2	0	2	3
5	70	147	1	2	2	4	1	1	1	1	2	1	2	0	1	85	31	02/	1	40	2	2	1	4	28.4	4	1	0	0	1	0	1	1	0	2	0	2	3
9	72	130	1	2	2	4	2	2	2	2	2	2	2	0		85	31	99/	1	80	2	2	2	4	22.1	1	1	0	0	0	0	0	0	0	2	0		3
5	0	0	1	2	2	4	1	2	2	1	2	1	2	0	1	85	31		1	80	2	2	1	4	25.2	3	1	0	0	0	1	1	0	0	2	0	2	3
4	70	132	1	1	2	4	2	1	2	2	2	2	2	0	1	85	31		1	40	2	2	2	4	23.7	3	1	0	0	1	1	0	0	0	2	0	2	3
1	86	146	1	2	2	4	1	1	2	1	2	2	2	0	1	85	31		1	80	2	2	2	4	23.5	3	1	0	0	1	0	1	0	0	2	0	1	3
6	70	126	1	2	2	4	1	1	2	1	2	2	2	0	1	85	31		1	10	3	2	2	4	21.1	3	1	0	0	1	0	1	0	0	2	0	2	3
4	70	140	1	2	2	4	1	2	2	1	2	2	2	0		85	31		1	70	2	2	2	4	22.4	2	1	0	0	0	0	1	0	0	2	0		3
12			1	2	2	4	2	2	1	2	2	2	0	0	1	85	31		1	90	3	2	2	4	26.7	3	1	0	0	0	1	0	1	0	0	0	2	3
10	82	159	1	2	2	4	1	2	2	1	2	2	2	0		85	31		1	70	2	2	2	4	22.4	2	1	0	0	0	0	1	0	0	2	0		3
8	70	120	1	2	2	4	1	2	2	1	2	1	2	0	1	85	31	03/	1	90	2	2	1	4	19.5	2	1	0	0	0	0	1	0	0	2	0	1	3
6	75	124	1	2	2	4	1	1	1	1	2	2	2	0	1	85	31		1	90	2	2	2	4	27	4	1	0	0	1	0	1	1	0	2	0	2	3
11	89	126	1	2	2	4	1	2	2	1	2	2	2	0		85	31		1	80	2	2	2	4	22.2	2	1	0	0	0	0	1	0	0	2	0		3
6			1	2	2	4	1	2	2	1	2	1	0	0	1	85	31		1	80	2	2	1	4	18.7	2	1	0	0	0	0	1	0	0	0	0	2	3
5	78	130	2	2	2	4	2	2	1	2	2	2	0	0	1	85	31		1	90	5	2	2	4	28.7	3	1	0	0	0	1	0	1	0	0	0	1	3
7	74	123	1	1	2	4	1	2	2	1	2	1	2	0	1	85	31		1	40	2	2	1	4	23.2	3	1	0	0	0	1	1	0	0	2	0	2	3
9	80	120	1	2	2	3	1	1	2	1	2	2	2	0	1	85	31		1	80	2	2	2	3	22.3	4	1	0	1	1	0	1	0	0	2	0	2	3
6	74	126	1	2	1	4	2	1	2	2	1	2	2	0	1	85	31	02/	1	80	2	1	2	4	21.2	4	1	1	0	1	0	0	0	1	2	0	2	3
12	75	120	1	2	2	4	2	2	2	2	2	2	2	0		85	31		1	80	4	2	2	4	17.6	1	1	0	0	0	0	0	0	0	2	0		3
13	82	140	1	2	2	4	1	2	2	1	2	2	2	0		85	31	01/	1	80	2	2	2	4	20.5	2	1	0	0	0	0	1	0	0	2	0		3
1	80	120	1	2	2	1	1	1	2	1	2	2	2	0	1	85	31		1	80	2	2	2	3	21.1	4	1	0	1	1	0	1	0	0	2	0	2	3
3	65	115	1	2	2	4	2	2	2	2	2	1	0	0	1	85	31	03/	1	80	2	2	1	4	20.8	1	1	0	0	0	0	0	0	0	0	0	2	3
5	0	0	1	2	2	4	1	2	2	1	2	2	2	0		85	31		1	80	2	2	2	4	21.5	2	1	0	0	0	0	1	0	0	2	0		3
2	0	0	1	2	2	4	2	2	1	2	2	1	2	0	1	85	31		1	70	2	2	1	4	26.4	2	1	0	0	0	0	0	1	0	2	0	2	3
5			1	2	2	4	1	2	2	1	1	1	0	0	1	85	31	02/	1	80	2	2	1	4	20.7	3	1	0	0	0	0	1	0	1	0	0	2	3
9			1	2	2	1	2	2	2	2	2	1	0	0	1	85	31		1	80	2	2	1	1	23	2	1	0	1	0	0	0	0	0	0	0	2	3
13	0	0	1	2	2	4	1	2	2	1	2	2	2	0		85	31		1	80	2	2	2	4	23.3	2	1	0	0	0	0	1	0	0	2	0		3
6	70	120	1	2	2	4	1	2	2	1	2	2	2	0		85	31		1	90	2	2	2	4	23.4	2	1	0	0	0	0	1	0	0	2	0		3
4	0	0	1	2	2	4	1	2	2	1	2	2	2	0		85	31		1	80	2	2	2	4	23.1	2	1	0	0	0	0	1	0	0	2	0		3
5	72	134	1	1	2	4	1	1	1	1	2	1	2	0	1	85	31		1	80	3	2	1	4	27.4	5	1	0	0	1	1	1	1	0	2	0	2	3
4	0	0	1	2	2	4	1	2	1	1	2	2	2	0	1	85	31	00/	1	40	3	2	2	4	28.5	4	1	0	0	0	1	1	1	0	2	0	1	3
4	78	130	1	2	2	4	2	2	2	2	2	2	0	0		85	31		1	90	3	2	2	4	24.8	1	1	0	0	0	0	0	0	0	0	0		3
10	76	118	1	2	2	4	2	2	2	2	2	2	0	0		85	31		1	80	2	2	2	4	23.4	1	1	0	0	0	0	0	0	0	0	0		3
5	87	136	1	2	2	3	1	2	2	1	2	2	0	0	1	85	31		1	70	2	2	2	3	22.8	4	1	0	1	0	1	1	0	0	0	0	2	3
12	80	140	1	2	2	1	2	2	2	2	2	2	0	0		85	31		1	90	2	2	2	1	25.1	2	1	0	1	0	0	0	0	0	0	0		3
6	70	130	1	2	2	2	1	2	2	1	2	2	2	0	1	85	31		1	80	3	2	2	2	23.4	4	1	0	1	0	1	1	0	0	2	0	2	3
7	78	120	1	2	2	1	1	2	2	1	2	1	2	0	1	85	31		1	80	2	2	1	1	25.1	3	1	0	1	0	0	1	0	0	2	0	2	3
5	0	0	1	2	2	4	2	2	2	2	2	2	2	0		85	31		1	90	2	2	2	4	23.4	1	1	0	0	0	0	0	0	0	2	0		3
12	0	0	1	1	2	4	2	1	2	2	2	2	2	0	1	85	31	01/	1	80	2	2	2	4	21.6	3	1	0	0	1	1	0	0	0	2	0	2	3
6	80	138	1	2	2	1	1	2	2	1	2	2	0	0	1	85	31	03/	1	80	2	2	2	1	16.9	3	1	0	1	0	0	1	0	0	0	0	2	3
1	82	120	1	2	2	3	1	1	2	1	2	2	2	0	1	85	31		1	40	3	2	2	3	25.3	4	1	0	1	1	0	1	0	0	2	0	2	3
5	78	122	1	2	2	4	2	2	2	2	2	2	0	0		85	31		1	80	2	2	2	4	23.8	1	1	0	0	0	0	0	0	0	0	0		3
20	0	0	1	2	2	4	1	1	2	1	2	1	2	0	1	85	31	02/	1	90	2	2	1	4	21.6	4	1	0	0	1	1	1	0	0	2	0	1	3
13	75	150	1	2	2	4	1	2	1	1	2	2	2	0	1	85	31		1	80	2	2	2	4	27.7	3	1	0	0	0	0	1	1	0	2	0	2	3
5			1	2	2	4	1	2	2	1	2	2	0	0		85	31	02/	1	80	3	2	2	4	19.2	2	1	0	0	0	0	1	0	0	0	0		3
13	78	124	1	2	2	4	2	2	2	2	2	2	0	0		85	31		1	80	2	2	2	4	17.9	1	1	0	0	0	0	0	0	0	0	0		3
7	78	120	1	2	2	4	2	2	2	2	2	2	0	0		85	31		1	90	2	2	2	4	24.8	1	1	0	0	0	0	0	0	0	0	0		3
10	84	126	1	2	2	4	1	2	1	1	2	2	2	0	1	85	31	01/	1	90	2	2	2	4	31	3	1	0	0	0	0	1	1	0	2	0		3
4	82	126	1	2	2	4	1	2	2	1	2	2	2	0		85	31	02/	1	90	2	2	2	4	18.6	2	1	0	0	0	0	1	0	0	2	0		3
2	78	130	1	2	2	4	1	2	1	1	2	2	2	0	1	85	31		1	80	3	2	2	4	29.4	3	1	0	0	0	0	1	1	0	2	0	1	3
3	0	0	1	2	2	4	2	2	1	2	2	2	2	0		85	31	02/	1	70	3	2	2	4	34.3	2	1	0	0	0	0	0	1	0	2	0		3
8	70	115	1	2	2	4	2	2	2	2	2	2	0	0		85	31	03/	1	80	3	2	2	4	20.3	1	1	0	0	0	0	0	0	0	0	0		3
12	0	0	1	2	2	4	2	2	1	1	2	2	2	0	1	85	31		1	80	2	2	2	4	28	3	1	0	0	0	1	0	1	0	2	0	2	3
15	76	134	1	1	2	4	1	2	2	1	2	2	2	0	1	85	31	01/	1	70	2	2	2	4	22	3	1	0	0	0	1	1	0	0	2	0	2	3
6	71	133	1	2	2	4	2	2	2	2	2	2	2	0		85	31	03/	1	70	2	2	2	4	25.7	1	1	0	0	0	0	0	0	0	2	0		3
4	76	125	1	2	2	4	1	2	1	1	2	2	0	0	1	85	31	02/	1	70	2	2	2	4	30.4	4	1	0	0	0	1	1	1	0	0	0	1	3
13	81	135	1	2	2	4	2	2	2	2	2	2	0	0		85	31	02/	1	80	2	2	2	4	25.1	1	1	0	0	0	0	0	0	0	0	0		3
1	0	0	1	1	2	4	1	1	2	1	2	2	2	0	1	85	31		1	80	4	2	2	4	22.7	4	1	0	0	1	1	1	0	0	2	0	2	3
5	80	170	1	2	2	1	2	2	2	2	2	2	2	0		85	31	01/	1	70	2	2	2	1	19.8	2	1	0	1	0	0	0	0	0	2	0	2	3
5	74	142	1	2	2	1	1	1	1	1	2	2	2	0	1	85	31	02/	1	90	2	2	2	1	28.3	5	1	0	1	1	0	1	1	0	2	0	2	3
5	80	130	1	2	2	4	1	1	2	1	2	2	2	0	1	85	31		1	80	2	2	2	4	20	3	1	0	0	1	0	1	0	0	2	0	2	3
7			1	2	2	3	2	2	2	2	2	2	0	0		85	31		1	80	2	2	2	3	24.7	2	1	0	1	0	0	0	0	0	0	0		3
12	85	136	1	2	2	4	1	1	2	1	2	1	0	0	1	85	31	02/	1	70	2	2	1	4	20.5	3	1	0	0	1	0	1	0	0	0	0	2	3
4	0	0	1	2	2	4	1	1	1	1	2	2	2	0	1	85	31		1	90	2	2	2	4	27	4	1	0	0	1	0	1	1	0	2	0	2	3
6	0	0	1	1	2	4	1	2	2	1	2	2	2	0	1	85	31		1	70	2	2	2	4	23.8	3	1	0	0	0	1	1	0	0	2	0	1	3
4	80	151	2	1	3	4	1	1	1	1	2	2	2	0	1	85	31		1	80	3	3	2	4	29.1	5	1	0	0	1	1	1	1	0	2	0	1	3
6	0	0	1	2	2	4	1	2	2	1	2	1	2	0	1	85	31		1	70	2	2	1	4	22.6	3	1	0	0	0	1	1	0	0	2	0	1	3
7	83	127	1	2	2	4	1	2	1	1	2	2	0	0	1	85	31	02/	1	80	2	2	2	4	28.3	4	1	0	0	0	1	1	1	0	0	0	1	3
13	73	126	1	2	2	4	1	2	2	1	2	2	0	0	1	85	31	02/	1	90	2	2	2	4	23.2	3	1	0	0	0	1	1	0	0	0	0	1	3
4	100	150	1	2	2	4	1	2	2	1	2	2	0	0	1	85	31	02/	1	80	3	2	2	4	24.2	3	1	0	0	0	1	1	0	0	0	0	1	3
3	90	180	1	2	2	4	1	2	2	1	2	2	0	0	1	85	31	02/	1	80	2	2	2	4	19.5	3	1	0	0	0	1	1	0	0	0	0	1	3
8			1	2	2	4	1	2	2	1	2	2	0	0		85	31		1	80	2	2	2	4	25.9	2	1	0	0	0	0	1	0	0	0	0		3
7	72	140	1	2	2	4	1	2	2	1	2	2	0	0		85	31	02/	1	90	2	2	2	4	25.9	2	1	0	0	0	0	1	0	0	0	0		3
11	74	126	1	2	2	4	1	2	2	1	2	2	0	0		85	31	02/	1	80	2	2	2	4	22.5	2	1	0	0	0	0	1	0	0	0	0		3
3	0	0	1	1	2	4	1	2	2	1	2	1	2	0	1	85	31		1	80	2	2	1	4	24.2	3	1	0	0	0	1	1	0	0	2	0	1	3
12	85	132	1	2	2	1	1	1	2	1	2	2	2	0	1	85	31		1	80	2	2	2	1	24	4	1	0	1	1	0	1	0	0	2	0	2	3
4	78	124	1	2	2	3	1	2	2	1	2	2	2	0	1	85	31		1	90	2	2	2	3	24	3	1	0	1	0	0	1	0	0	2	0	2	3
12	78	130	1	2	2	3	1	2	2	1	2	1	2	0	1	85	31		1	80	2	2	1	3	25.7	3	1	0	1	0	0	1	0	0	2	0	2	3
6	0	0	1	2	2	4	1	2	2	1	2	2	2	0		85	31		1	80	2	2	2	4	22.1	2	1	0	0	0	0	1	0	0	2	0		3
3	80	124	1	2	2	4	1	1	2	1	2	2	2	0	1	85	31	04/	1	10	2	2	2	4	22.8	3	1	0	0	1	0	1	0	0	2	0	2	3
6			1	2	2	4	1	2	2	1	2	2	0	0		85	31	02/	1	80	2	2	2	4	20.6	2	1	0	0	0	0	1	0	0	0	0		3
8	0	0	2	2	2	3	1	1	2	1	2	2	2	0	1	85	31		1	40	2	2	2	3	21.6	5	1	0	1	1	1	1	0	0	2	0	2	3
6	68	142	1	2	2	1	1	2	2	1	2	2	2	0	1	85	31	02/	1	80	3	2	2	1	24.2	3	1	0	1	0	0	1	0	0	2	0	2	3
12	0	0	1	2	2	4	1	2	2	1	2	2	2	0		85	31	02/	1	80	2	2	2	4	22.2	2	1	0	0	0	0	1	0	0	2	0		3
8	80	120	1	2	2	4	1	2	2	1	2	2	2	0		85	31	01/	1	80	3	2	2	4	20.5	2	1	0	0	0	0	1	0	0	2	0		3
8	70	136	1	1	2	4	2	1	2	2	2	2	0	0	1	85	31	02/	1	90	2	2	2	4	22.7	3	1	0	0	1	1	0	0	0	0	0	1	3
13	0	0	1	2	2	1	1	2	1	1	2	2	2	0	1	85	31		1	80	2	2	2	1	31.9	4	1	0	1	0	0	1	1	0	2	0	2	3
5	0	0	1	2	2	1	1	2	2	1	2	2	2	0	1	85	31	02/	1	80	2	2	2	1	20.8	3	1	0	1	0	0	1	0	0	2	0	2	3
9	75	125	1	2	3	4	1	1	2	1	2	2	2	0	1	85	31		1	80	2	3	2	4	23.8	3	1	0	0	1	0	1	0	0	2	0	2	3
2			1	2	2	4	1	1	2	1	2	1	0	0	1	85	31		1	90	2	2	1	4	20.2	3	1	0	0	1	0	1	0	0	0	0	2	3
6	30	30	1	2	2	4	2	2	2	2	2	2	2	0		85	31		1	70	2	2	2	4	22.7	1	1	0	0	0	0	0	0	0	2	0	1	3
5	80	130	1	2	2	4	1	2	2	1	2	2	2	0		85	31		1	80	2	2	2	4	22.1	2	1	0	0	0	0	1	0	0	2	0		3
5	84	136	1	2	2	4	2	2	2	2	2	1	2	0	1	85	31	01/	1	70	2	2	1	4	19.8	2	1	0	0	0	1	0	0	0	2	0	2	3
1			1	2	2	4	2	2	2	2	2	2	0	0		85	31		1	80	2	2	2	4	21.5	1	1	0	0	0	0	0	0	0	0	0		3
5	75	120	1	2	1	4	1	2	2	1	3	1	2	0	1	85	31		1	10	2	1	1	4	24	3	1	1	0	0	0	1	0	0	2	0	2	3
8	0	0	1	2	2	4	1	2	2	1	2	2	2	0		85	31	02/	1	80	2	2	2	4	22.2	2	1	0	0	0	0	1	0	0	2	0		3
5			1	2	2	4	2	2	2	2	2	2	0	0		85	31	02/	1	80	3	2	2	4	20.1	1	1	0	0	0	0	0	0	0	0	0		3
5			1	2	2	4	2	2	2	2	2	1	0	0	1	85	31		1	90	2	2	1	4	22	1	1	0	0	0	0	0	0	0	0	0	2	3
11	87	123	1	2	2	4	1	2	2	1	2	2	2	0		85	31		1	80	2	2	2	4	23.1	2	1	0	0	0	0	1	0	0	2	0		3
7			1	2	2	3	1	2	2	1	2	2	0	0	1	85	31		1	80	2	2	2	3	23	4	1	0	1	0	1	1	0	0	0	0	2	3
11			1	2	2	4	1	2	2	1	2	2	0	0		85	31		1	80	2	2	2	4	16.6	2	1	0	0	0	0	1	0	0	0	0		3
3	0	0	1	2	2	4	1	1	2	1	2	2	2	0	1	85	31	02/	1	80	2	2	2	4	19.1	3	1	0	0	1	0	1	0	0	2	0	1	3
12	70	136	1	2	2	4	1	2	1	1	2	2	2	0	1	85	31	02/	1	90	2	2	2	4	26	3	1	0	0	0	0	1	1	0	2	0	1	3
11	0	0	1	2	2	4	1	2	1	1	2	1	2	0	1	85	31		1	90	2	2	1	4	36.1	4	1	0	0	0	1	1	1	0	2	0	1	3
5	0	0	1	2	2	2	1	2	2	1	2	1	2	0	1	85	31		1	40	2	2	1	2	23.9	3	1	0	1	0	0	1	0	0	2	0	1	3
1	0	0	1	2	2	4	2	2	2	2	2	2	2	0		85	31		1	70	3	2	2	4	24.7	1	1	0	0	0	0	0	0	0	2	0		3
4	80	132	1	2	2	4	1	2	2	1	2	2	2	0		85	31	02/	1	90	3	2	2	4	22.8	2	1	0	0	0	0	1	0	0	2	0		3
11			1	2	2	4	1	2	2	1	2	2	0	0		85	31	02/	1	80	2	2	2	4	25	2	1	0	0	0	0	1	0	0	0	0		3
12			1	2	2	4	1	2	2	1	2	2	0	0		85	31		1	70	2	2	2	4	24.4	2	1	0	0	0	0	1	0	0	0	0		3
11	70	140	1	1	2	4	2	1	2	2	2	2	2	0	1	85	31		1	80	2	2	2	4	25.3	3	1	0	0	1	1	0	0	0	2	0	1	3
7	0	0	1	2	2	4	1	2	2	1	2	1	2	0	1	85	31		1	80	2	2	1	4	18.5	3	1	0	0	0	1	1	0	0	2	0	2	3
3	0	0	1	2	2	4	1	2	1	1	2	2	2	0	1	85	31		1	70	3	2	2	4	27.3	3	1	0	0	0	0	1	1	0	2	0	2	3
3	69	146	1	2	2	4	1	2	2	1	2	2	2	0	1	85	31	01/	1	70	2	2	2	4	24.1	3	1	0	0	0	1	1	0	0	2	0	2	3
6	89	136	2	2		1	1	2	2	1	2	2	0	0	1	85	31	02/	1	80	2		2	1	22	3	1	0	1	0	0	1	0	0	0	0	1	3
12	0	0	1	2		3	1	2	2	1	2	1	2	0	1	85	31	02/	1	80	2		1	3	22.9	3	1	0	1	0	0	1	0	0	2	0	1	3
5	80	130	1	2	2	4	1	1	2	1	2	1	2	0	1	85	31	01/	1	70	2	2	1	4	21.4	3	1	0	0	1	0	1	0	0	2	0	2	3
12	80	130	1	2	2	4	2	2	1	2	2	1	0	0	1	85	31		1	80	2	2	1	4	27.7	2	1	0	0	0	0	0	1	0	0	0	2	3
5	86	136	2	2	2	4	1	2	2	1	2	2	2	0		85	31	01/	1	80	2	2	2	4	23.9	2	1	0	0	0	0	1	0	0	2	0		3
12	74	120	1	2	2	4	2	1	2	2	2	2	0	0		85	31	01/	1	80	2	2	2	4	24.6	2	1	0	0	1	0	0	0	0	0	0		3
4	64	132	1	2	2	4	1	1	1	1	2	2	0	0	1	85	31	01/	1	80	3	2	2	4	28.6	5	1	0	0	1	1	1	1	0	0	0	2	3
8	0	0	1	2	2	4	1	2	2	1	2	2	2	0	1	85	31	02/	1	80	2	2	2	4	24.2	3	1	0	0	0	1	1	0	0	2	0	2	3
3	0	0	1	2	2	4	1	2	1	1	2	2	2	0	1	85	31	02/	1	90	3	2	2	4	27.5	4	1	0	0	0	1	1	1	0	2	0	2	3
6	0	0	1	2	2	4	1	1	2	1	2	2	2	0	1	84	31		1	80	2	2	2	4	21.3	4	1	0	0	1	1	1	0	0	2	0		3
12	0	0	1	2	2	4	2	1	1	2	2	2	2	0	1	84	31		1	80	2	2	2	4	26.3	3	1	0	0	1	0	0	1	0	2	0	1	3
8	78	140	1	2	2	1	1	2	2	1	2	2	2	0	1	84	31		1	80	2	2	2	1	24.8	3	1	0	1	0	0	1	0	0	2	0	1	3
13	80	132	1	2	2	4	1	2	1	1	2	2	2	0		84	31	01/	1	90	2	2	2	4	27.8	3	1	0	0	0	0	1	1	0	2	0	1	3
12	75	122	1	2	2	4	1	1	2	1	2	2	0	0	1	84	31	02/	1	90	2	2	2	4	22.4	4	1	0	0	1	1	1	0	0	2	0	2	3
6	80	120	1	2	2	1	1	2	2	1	2	2	2	0	1	84	31		1	80	2	2	2	1	19.8	3	1	0	1	0	0	1	0	0	2	0	2	3
3	70	130	1	1	2	2	2	2	2	2	2	2	2	0	1	84	31	01/	1	80	3	2	2	2	22.5	3	1	0	1	0	1	0	0	0	2	0	2	3
5	0	0	1	2	2	4	1	2	1	1	2	2	2	0	1	84	31		1	90	2	2	2	4	26.8	3	1	0	0	0	0	1	1	0	2	0	1	3
10	80	120	1	1	2	3	1	1	2	1	2	2	0	0	1	84	31	02/	1	90	2	2	2	3	24.7	5	1	0	1	1	1	1	0	0	0	0	1	3
12	80	120	1	1	2	4	1	1	2	1	2	2	0	0	1	84	31	02/	1	80	3	2	2	4	24.5	4	1	0	0	1	1	1	0	0	0	0	1	3
7	74	134	1	1	2	4	2	1	1	2	2	2	0	0	1	84	31	02/	1	70	2	2	2	4	27	4	1	0	0	1	1	0	1	0	0	0	1	3
5	77	122	1	2	2	4	1	1	2	1	2	2	0	0	1	84	31	02/	1	80	2	2	2	4	22.8	4	1	0	0	1	1	1	0	0	0	0	1	3
7	88	142	1	2	2	4	1	2	2	1	2	2	2	0		84	31		1	80	2	2	2	4	24.6	2	1	0	0	0	0	1	0	0	2	0		3
6			1	2	2	4	1	2	2	1	2	2	0	0		84	31	03/	1	80	2	2	2	4	23.3	2	1	0	0	0	0	1	0	0	0	0		3
7	0	0	1	2	2	4	2	2	1	2	2	2	2	0		84	31		1	90	2	2	2	4	32.5	2	1	0	0	0	0	0	1	0	2	0		3
12	75	132	1	2	3	4	1	2	1	1	2	2	2	0	1	84	31	02/	1	90	2	3	2	4	28.5	3	1	0	0	0	0	1	1	0	0	0	2	3
4	70	132	1	2	2	4	1	2	2	1	2	2	2	0		84	31	01/	1	70	2	2	2	4	23.1	2	1	0	0	0	0	1	0	0	2	0		3
6	87	127	1	2	2	4	1	2	2	1	2	2	0	0	1	84	31	02/	1	10	2	2	2	4	24.2	3	1	0	0	0	1	1	0	0	0	0	1	3
6			1	2	2	4	1	2	2	1	2	2	0	0	1	84	31		1	90	2	2	2	4	24	3	1	0	0	0	1	1	0	0	0	0	1	3
1			1	2	2	4	1	2	1	1	2	2	0	0	1	84	31		1	80	2	2	2	4	27.3	4	1	0	0	0	1	1	1	0	0	0	1	3
5	0	0	1	2	2	4	1	2	2	1	2	2	2	0		84	31		1	90	2	2	2	4	21.8	2	1	0	0	0	0	1	0	0	2	0		3
4	80	130	1	2	2	4	2	2	2	2	2	2	2	0		84	31	02/	1	90	2	2	2	4	25	1	1	0	0	0	0	0	0	0	2	0		3
12	80	136	1	2	2	4	1	1	1	1	2	2	0	0	1	84	31	02/	1	90	2	2	2	4	34.5	5	1	0	0	1	1	1	1	0	0	0	1	3
11	78	162	1	2	2	4	2	2	1	2	2	2	2	0	1	84	31		1	80	2	2	2	4	29.5	3	1	0	0	0	1	0	1	0	0	0	2	3
4	70	120	1	2	2	4	2	1	2	2	2	2	2	0	1	84	31	01/	1	80	2	2	2	4	23.1	3	1	0	0	1	1	0	0	0	2	0	3	3
15	50	124	1	2	2	3	1	2	1	1	2	2	0	0	1	84	31	02/	1	80	2	2	2	3	28.3	5	1	0	1	0	1	1	1	0	2	0	1	3
10	74	130	1	2	2	4	2	2	1	2	2	2	0	0	1	84	31	02/	1	90	2	2	2	4	28.8	3	1	0	0	0	1	0	1	0	0	0	1	3
8	72	130	1	2	2	4	2	2	2	2	2	2	0	0		84	31	02/	1	90	2	2	2	4	25.5	2	1	0	0	0	1	0	0	0	0	0	1	3
6	0	0	1	2	2	1	2	2	2	2	2	2	2	0		84	31		1	10	2	2	2	1	21	2	1	0	1	0	0	0	0	0	2	0		3
2	80	128	1	1	2	4	2	2	1	2	2	2	0	0	1	84	31		1	90	2	2	2	4	27.3	3	1	0	0	0	1	0	1	0	0	0	1	3
3	72	126	1	2	2	4	1	1	2	1	2	1	0	0	1	84	31	02/	1	90	2	2	1	4	20.8	3	1	0	0	1	0	1	0	0	0	0	2	3
12	80	130	1	2	2	4	1	2	1	1	2	2	2	0	1	84	31		1	80	2	2	2	4	34.3	4	1	0	0	0	1	1	1	0	2	0	2	3
6			1	2	1	3	1	2	2	1	2	2	0	0	1	84	31	01/	1	80	2	1	2	3	22.3	4	1	1	1	0	0	1	0	0	0	0	2	3
8	74	133	1	2	2	4	1	2	2	1	2	2	2	0		84	31	03/	1	90	2	2	2	4	22.9	2	1	0	0	0	0	1	0	0	2	0		3
7	80	140	1	1	2	4	1	2	1	1	2	2	2	0	1	84	31		1	80	2	2	2	4	26.8	4	1	0	0	0	1	1	1	0	2	0	1	3
4	0	0	1	2	2	4	1	2	1	1	2	2	2	0	1	84	31		1	40	2	2	2	4	29.4	3	1	0	0	0	0	1	1	0	2	0	1	3
6	80	126	1	2	2	4	1	3	2	1	2	2	2	0	1	84	31		1	80	2	2	2	4	20.2	3	1	0	0	1	0	1	0	0	2	0	2	3
13	90	150	1	2	2	4	1	2	2	1	2	2	0	0	1	84	31	02/	1	90	2	2	2	4	19	3	1	0	0	0	1	1	0	0	0	0	1	3
11	87	131	1	2	2	4	2	2	2	2	2	2	0	0		84	31		1	90	2	2	2	4	23.7	2	1	0	0	0	1	0	0	0	0	0	1	3
6			1	2	2	4	2	2	2	2	2	2	0	0		84	31	02/	1	80	2	2	2	4	20.5	1	1	0	0	0	0	0	0	0	0	0		3
11			1	2	2	4	2	2	2	2	2	2	0	0		84	31	02/	1	80	2	2	2	4	20.1	1	1	0	0	0	0	0	0	0	0	0		3
11	0	0	1	2	2	4	1	2	1	1	2	2	2	0	1	84	31		1	80	3	2	2	4	27.4	3	1	0	0	0	0	1	1	0	2	0	1	3
6	76	122	1	2	2	4	2	2	2	2	2	2	0	0		84	31	02/	1	80	2	2	2	4	20.5	2	1	0	0	0	1	0	0	0	0	0	1	3
6	0	0	1	1	2	4	2	2	2	2	2	2	2	0		84	31		1	90	2	2	2	4	22.6	2	1	0	0	0	1	0	0	0	2	0		3
12	86	150	1	1	2	4	1	2	1	1	2	1	0	0	1	84	31	02/	1	80	2	2	1	4	26.1	4	1	0	0	0	1	1	1	0	0	0	1	3
5	72	130	1	2	2	3	1	2	1	1	2	2	2	0	1	84	31	02/	1	80	3	2	2	1	27.7	4	1	0	1	0	0	1	1	0	2	0	2	3
8	86	123	1	2	2	4	1	2	2	1	2	2	0	0	1	84	31	02/	1	70	3	2	2	4	24.4	3	1	0	0	0	1	1	0	0	0	0	1	3
9	86	136	1	2	2	4	1	2	2	1	2	2	0	0	1	84	31	02/	1	90	2	2	2	4	24.8	3	1	0	0	0	1	1	0	0	0	0	1	3
6	86	126	1	2	2	4	1	2	2	1	2	2	0	0	1	84	31	01/	1	80	2	2	2	4	25.8	3	1	0	0	0	1	1	0	0	0	0	1	3
4	84	136	1	2	2	4	1	2	2	1	2	2	0	0	1	84	31	02/	1	90	2	2	2	4	23.3	3	1	0	0	0	1	1	0	0	0	0	1	3
8	82	132	1	2	2	4	1	2	2	1	2	2	0	0	1	84	31	02/	1	90	2	2	2	4	22.4	3	1	0	0	0	1	1	0	0	0	0	1	3
6			1	2	2	3	2	2	2	2	2	2	0	0		84	31		1	80	2	2	2	3	23.2	2	1	0	1	0	0	0	0	0	0	0		3
4	72	144	1	2	2	4	1	2	2	1	2	2	0	0	1	84	31	02/	1	90	2	2	2	4	22.6	3	1	0	0	0	1	1	0	0	0	0	1	3
5			1	2	2	4	1	2	1	1	2	1	0	0	1	84	31		1	80	2	2	1	4	26.6	3	1	0	0	0	0	1	1	0	0	0	1	3
13	78	136	1	2	2	4	1	2	2	1	2	2	2	0	1	84	31		1	70	2	2	2	4	24.3	3	1	0	0	0	1	1	0	0	2	0	1	3
4	75	170	1	2	2	1	2	2	2	2	2	2	2	0	1	84	31		1	20	2	2	2	1	20.7	3	1	0	1	0	1	0	0	0	2	0	3	3
12	70	138	1	2	2	1	1	1	2	1	2	2	0	0	1	84	31	03/	1	80	2	2	2	1	23.8	4	1	0	1	1	0	1	0	0	0	0	2	3
12	64	126	1	1	2	4	1	1	2	1	2	2	2	0	1	84	31		1	80	2	2	2	4	25	4	1	0	0	1	1	1	0	0	2	0	2	3
1	0	0	1	2	2	4	1	2	2	1	2	2	2	0		84	31	02/	1	80	2	2	2	4	21.7	2	1	0	0	0	0	1	0	0	2	0		3
10	78	126	1	2	2	4	2	2	1	2	1	1	0	0	1	84	31		1	90	2	2	1	4	27	3	1	0	0	0	0	0	1	1	0	0	2	3
11	80	130	1	2	2	1	1	2	2	1	2	2	2	0	1	84	31		1	80	2	2	2	1	17.3	3	1	0	1	0	0	1	0	0	2	0	2	3
5	0	0	1	2	2	1	1	2	2	1	2	2	2	0	1	84	31		1	80	2	2	2	1	24.2	3	1	0	1	0	0	1	0	0	2	0	2	3
6			1	2	2	4	1	2	1	2	2	2	0	0		84	31	02/	1	80	2	2	1	1	27.6	4	1	0	1	0	0	1	1	0	2	0	1	3
4	0	0	1	1	2	4	1	2	1	1	2	2	2	0	1	84	31		1	10	3	2	2	4	26.5	4	1	0	0	0	1	1	1	0	2	0	1	3
13	76	127	1	2	2	4	2	2	2	2	2	2	0	0		84	31	02/	1	70	2	2	2	4	24	2	1	0	0	0	1	0	0	0	0	0	1	3
13	0	0	1	2	1	3	2	2	1	2	2	2	2	0	1	84	31		1	20	3	1	2	3	28.4	5	1	1	1	0	1	0	1	0	2	0	1	3
6	80	122	1	2	2	3	1	1	1	1	2	1	2	0	1	84	31		1	80	2	2	1	3	26.8	5	1	0	1	1	0	1	1	0	2	0	1	3
5	90	150	2	2	2	4	2	2	2	2	2	2	2	0		84	31	01/	1	70	2	2	2	4	24.5	1	1	0	0	0	0	0	0	0	2	0		3
7	76	130	1	2	2	4	1	1	2	1	2	2	2	0	1	84	31		1	80	2	2	2	4	24.6	3	1	0	0	1	0	1	0	0	2	0	2	3
8	86	126	1	2	2	1	1	2	2	1	2	2	2	0	1	84	31		1	80	2	2	2	1	17.3	3	1	0	1	0	0	1	0	0	2	0	2	3
5	80	120	1	2	2	4	1	1	2	1	2	2	2	0	1	84	31		1	80	2	2	2	4	23.3	3	1	0	0	1	0	1	0	0	2	0	2	3
10			1	2	2	4	2	2	2	2	2	2	0	0		84	31		1	90	2	2	2	4	22.6	1	1	0	0	0	0	0	0	0	0	0		3
12	70	132	1	2	1	4	1	2	1	1	2	2	2	0	1	84	31	02/	1	90	2	1	2	4	27.4	5	1	1	0	0	1	1	1	0	2	0	2	3
6	76	122	2	2	2	4	1	2	2	2	2	2	0	0	1	84	31		1	80	2	2	2	4	25.3	3	1	0	0	0	1	1	0	0	0	0	1	3
4	0	0	1	1	2	4	1	2	2	1	2	2	2	0	1	84	31		1	90	2	2	2	4	17.6	3	1	0	0	0	1	1	0	0	2	0	1	3
4			1	2	2	4	2	2	2	2	2	2	0	0		84	31		1	80	3	2	2	4	24.8	1	1	0	0	0	0	0	0	0	0	0		3
6	78	122	1	1	2	4	1	2	2	1	2	2	2	0	1	84	31	02/	1	90	2	2	2	4	24	3	1	0	0	0	1	1	0	0	2	0	2	3
5			1	2	2	4	1	2	2	1	2	1	0	0	1	84	31	02/	1	70	2	2	1	4	21.4	2	1	0	0	0	0	1	0	0	0	0	2	3
1	0	0	1	2	2	3	1	2	2	1	2	2	2	0	1	84	31	02/	1	70	2	2	2	3	22.9	3	1	0	1	0	0	1	0	0	2	0	2	3
12	74	125	1	2	2	1	1	1	2	1	2	2	2	0	1	84	31	02/	1	80	2	2	2	1	23.8	4	1	0	1	1	0	1	0	0	2	0	1	3
5	0	0	1	2	3	4	1	2	2	1	2	1	2	0	1	84	31	02/	1	80	2	3	1	4	22.5	2	1	0	0	0	0	1	0	0	2	0	2	3
5	70	140	1	2	2	4	1	2	1	1	2	2	2	0	1	84	31		1	80	2	2	2	4	28.6	4	1	0	0	0	1	1	1	0	2	0	2	3
11	0	0	1	2	2	4	1	2	2	1	2	2	2	0		84	31	01/	1	70	2	2	2	4	22.4	2	1	0	0	0	0	1	0	0	2	0		3
5	80	130	1	2	2	4	1	2	2	1	2	2	2	0		84	31	03/	1	80	2	2	2	4	24	2	1	0	0	0	0	1	0	0	2	0		3
5	0	0	1	2	2	4	1	2	2	1	2	1	2	0	1	84	31		1	40	2	2	1	4	24.5	3	1	0	0	0	1	1	0	0	2	0	2	3
12	84	163	1	2	2	4	2	2	2	2	2	2	2	0		84	31	01/	1	80	3	2	2	4	24.3	1	1	0	0	0	0	0	0	0	2	0	1	3
5	0	0	1	2	2	4	1	2	2	1	2	2	2	0		84	31		1	70	2	2	2	4	25.5	2	1	0	0	0	0	1	0	0	2	0		3
7	65	155	1	2	2	4	1	2	2	1	2	2	2	0	1	84	31	02/	1	80	4	2	2	4	22.5	3	1	0	0	0	1	1	0	0	2	0	2	3
7			1	2	2	4	1	1	2	1	2	2	0	0	1	84	31		1	80	2	2	2	4	24.2	3	1	0	0	1	0	1	0	0	0	0	2	3
12			1	2	2	4	2	2	2	2	2	2	0	0		84	31		1	70	2	2	2	4	25.2	1	1	0	0	0	0	0	0	0	0	0		3
4	80	120	1	1	2	4	1	1	2	1	2	2	2	0	1	84	31		1	80	2	2	1	4	24	4	1	0	0	1	1	1	0	0	2	0	1	3
6	0	0	1	2	2	4	1	1	1	1	2	2	2	0	1	84	31		1	80	3	2	2	4	26.2	4	1	0	0	1	0	1	1	0	2	0	3	3
4	80	120	1	2	2	4	1	2	1	1	2	2	2	0	1	84	31		1	80	2	2	2	4	28.7	3	1	0	0	0	0	1	1	0	2	0	1	3
12	88	125	1	2	2	1	1	1	2	1	2	2	2	0	1	84	31		1	80	2	2	2	1	22.8	4	1	0	1	1	0	1	0	0	2	0	2	3
4	82	124	1	1	2	4	1	2	2	1	2	2	2	0	1	84	31		1	80	2	2	2	4	21.7	3	1	0	0	0	1	1	0	0	2	0	2	3
11	77	117	1	2	2	4	1	3	2	1	2	2	2	0	1	84	31	02/	1	90	3	2	2	4	21.4	3	1	0	0	1	0	1	0	0	2	0	2	3
1	85	135	1	2	2	4	2	1	2	2	2	2	2	0	1	84	31		1	70	2	2	2	4	21.9	3	1	0	0	1	1	0	0	0	2	0	2	3
5	80	120	2	2	2	4	2	2	1	2	2	2	0	0	1	84	31	02/	1	70	3	2	2	4	27.2	3	1	0	0	0	1	0	1	0	0	0	1	3
4	74	122	1	2	2	4	2	2	2	2	2	2	0	0		84	31	02/	1	80	2	2	2	4	22	2	1	0	0	0	1	0	0	0	0	0	1	3
13	70	114	1	2	2	4	2	2	2	2	2	2	2	0		84	31	01/	1	40	2	2	2	4	21.4	1	1	0	0	0	0	0	0	0	2	0	1	3
4	82	126	1	2	2	4	2	2	2	2	2	2	0	0	1	84	31	02/	1	10	1	2	2	4	26	3	1	0	0	0	1	0	1	0	0	0	1	3
6	73	124	1	2	2	4	1	2	1	1	2	1	2	0	1	84	31		1	10	2	2	1	4	26.1	3	1	0	0	0	0	1	1	0	2	0	2	3
5	80	126	1	2	1	4	1	2	1	1	2	2	2	0	1	84	31		1	80	3	1	2	4	26	4	1	1	0	0	0	1	1	0	2	0	2	3
3	0	0	1	2	2	4	1	2	2	1	2	2	2	0		84	31		1	10	2	2	2	4	21.9	2	1	0	0	0	0	1	0	0	2	0	1	3
12	0	0	1	2	2	4	1	2	1	1	2	2	2	0	1	84	31		1	70	2	2	2	4	28.6	3	1	0	0	0	0	1	1	0	2	0	2	3
11	0	0	1	2	2	4	2	2	2	2	2	2	2	0		84	31	02/	1	90	2	2	2	4	23.1	2	1	0	0	0	1	0	0	0	2	0		3
8	77	145	1	2	2	4	2	2	2	2	2	2	2	0		84	31		1	70	2	2	2	4	24.6	2	1	0	0	0	1	0	0	0	2	0		3
11	0	0	1	1	2	1	1	1	2	1	2	2	2	0	1	84	31		1	70	2	2	2	1	22.8	5	1	0	1	1	1	1	0	0	2	0	2	3
13	0	0	1	2	2	2	2	1	2	2	2	2	2	0	1	84	31		1	70	2	2	2	2	23	3	1	0	1	1	0	0	0	0	2	0	2	3
6	0	0	1	2	2	4	2	2	1	2	2	2	2	0	1	84	31		1	70	2	2	2	4	26.1	3	1	0	0	0	1	0	1	0	2	0	2	3
5	0	0	1	2	2	4	1	2	2	1	2	1	2	0	1	84	31		1	80	2	2	1	4	21.6	2	1	0	0	0	0	1	0	0	2	0	2	3
5	0	0	1	2	2	4	1	2	2	1	2	2	2	0		84	31		1	80	2	2	2	4	21.7	2	1	0	0	0	0	1	0	0	2	0		3
5	85	140	1	2	2	2	1	2	1	1	2	1	2	0	1	84	31		1	80	2	2	1	2	27.2	4	1	0	1	0	0	1	1	0	2	0	2	3
13	0	0	1	1	2	4	1	1	2	1	2	1	2	0	1	84	31	01/	1	70	2	2	1	4	21.5	4	1	0	0	1	1	1	0	0	2	0	1	3
5	76	125	1	2	2	4	2	2	2	2	2	1	2	0	1	84	31		1	70	2	2	1	4	20.9	1	1	0	0	0	0	0	0	0	2	0	2	3
5	84	159	1	2	2	4	1	2	2	1	2	2	2	0		84	31	01/	1	70	2	2	2	4	23.8	2	1	0	0	0	0	1	0	0	2	0		3
6	80	130	1	2	2	4	1	2	1	1	2	2	2	0	1	84	31	01/	1	80	2	2	2	4	31.2	3	1	0	0	0	0	1	1	0	2	0	2	3
11	82	130	1	2	2	4	1	2	2	1	2	2	2	0		84	31	01/	1	90	2	2	2	4	24.9	2	1	0	0	0	0	1	0	0	2	0		3
12	78	133	1	2	2	4	2	1	2	2	2	2	2	0	1	84	31		1	80	2	2	2	4	24	3	1	0	0	1	1	0	0	0	2	0	1	3
6	80	130	1	2	2	3	1	2	1	1	2	2	0	0	1	84	31	02/	1	90	2	2	2	3	28.3	4	1	0	1	0	0	1	1	0	0	0	1	3
6	78	146	1	2	2	4	1	2	1	1	2	2	2	0	1	84	31		1	70	3	2	2	4	30.8	3	1	0	0	0	0	1	1	0	2	0	2	3
2	0	0	1	2	2	4	1	2	2	1	2	2	2	0	1	84	31		1	70	2	2	2	4	21.2	3	1	0	0	0	1	1	0	0	2	0	1	3
1			1	2	2	4	1	2	2	1	2	2	0	0		84	31		1	90	3	2	2	4	22	2	1	0	0	0	0	1	0	0	0	0		3
10			1	2	2	4	1	2	2	1	2	2	0	0		84	31		1	90	2	2	2	4	25.3	2	1	0	0	0	0	1	0	0	0	0		3
5	0	0	1	1	2	4	1	2	2	1	2	1	2	0	1	84	31		1	40	2	2	1	4	23.2	3	1	0	0	0	1	1	0	0	2	0	2	3
7	0	0	1	2	2	3	1	1	2	1	2	1	2	0	1	84	31		1	80	2	2	1	3	25.7	4	1	0	1	1	0	1	0	0	2	0	2	3
12	0	0	1	1	2	3	1	2	2	1	2	2	2	0	1	84	31	02/	1	10	2	2	2	3	23.2	4	1	0	1	0	1	1	0	0	2	0	2	3
2	80	120	1	2	1	4	1	2	1	1	2	1	2	0	1	84	31		1	80	2	1	1	4	28	5	1	1	0	0	1	1	1	0	2	0	2	3
5	0	0	1	2	3	3	1	2	2	1	1	1	2	0	1	84	31	01/	1	80	2	3	1	3	23.1	4	1	0	1	0	0	1	0	1	2	0	2	3
12	0	0	1	2	2	4	2	1	2	2	2	2	2	0		84	31		1	80	3	2	2	4	25.8	2	1	0	0	1	0	0	0	0	2	0		3
1	80	120	1	2	2	4	1	2	1	1	2	2	2	0	1	84	31		1	80	2	2	2	4	26.4	3	1	0	0	0	0	1	1	0	2	0	2	3
14			1	2	2	4	2	1	2	2	2	2	0	0		84	31	02/	1	80	2	2	2	4	25.3	2	1	0	0	1	0	0	0	0	0	0		3
3			1	2	2	4	2	2	2	2	2	2	0	0		84	31		1	80	2	2	2	4	24.8	1	1	0	0	0	0	0	0	0	0	0		3
6	80	152	1	2	2	3	2	1	1	1	2	2	2	0	1	84	31	01/	1	40	2	2	1	4	26.8	4	1	0	0	1	1	0	1	0	2	0	1	3
11			1	2	1	3	1	2	2	1	2	2	0	0	1	84	31		1	80	2	1	2	3	22.2	4	1	1	1	0	0	1	0	0	0	0	2	3
6	0	0	1	2	2	4	1	1	2	1	2	2	2	0	1	84	31		1	80	2	2	2	4	23.5	3	1	0	0	1	0	1	0	0	2	0	2	3
10	72	130	1	2	2	4	1	2	2	1	2	2	0	0		84	31	03/	1	80	2	2	2	4	24.4	2	1	0	0	0	0	1	0	0	0	0		3
1	82	134	2	2	2	3	1	2	2	1	2	2	0	0	1	84	31	01/	1	80	2	2	2	3	20.5	3	1	0	1	0	0	1	0	0	0	0		3
7			1	2	3	4	1	2	2	1	2	2	0	0		84	31	02/	1	90	5		2	4	20.3	2	1	0	0	0	0	1	0	0	0	0		3
2	70	124	1	2	2	3	1	1	2	1	2	1	2	0	1	84	31	01/	1	80	2	2	1	3	21.9	4	1	0	1	1	0	1	0	0	2	0	2	3
11	78	120	1	2	2	4	1	2	2	1	2	2	2	0		84	31		1	80	2	2	2	4	21.9	2	1	0	0	0	0	1	0	0	2	0		3
7	70	130	1	2	2	4	2	2	2	2	2	2	2	0		84	31	02/	1	40	3	2	2	4	24.9	1	1	0	0	0	0	0	0	0	2	0		3
7	78	121	1	2	2	4	1	2	2	1	2	2	2	0		84	31		1	70	2	2	2	4	20	2	1	0	0	0	0	1	0	0	2	0		3
12	75	120	1	2	2	4	1	1	2	1	2	2	2	0	1	84	31	02/	1	80	2	2	2	4	25.7	3	1	0	0	1	0	1	0	0	2	0	2	3
5	0	0	1	2	2	4	1	1	2	1	2	2	2	0	1	84	31		1	80	2	2	2	4	20.3	3	1	0	0	1	0	1	0	0	2	0	1	3
11			1	2	2	1	2	2	2	2	2	2	0	0		84	31		1	80	3	2	2	1	20.4	2	1	0	1	0	0	0	0	0	0	0	1	3
5			1	2	2	4	1	2	2	1	2	2	0	0		84	31		1	80	2	2	2	4	24.2	2	1	0	0	0	0	1	0	0	0	0		3
6			1	2	2	3	2	2	2	2	2	2	0	0		84	31		1	80	2	2	2	3	24.8	2	1	0	1	0	0	0	0	0	0	0	1	3
12	77	138	1	2	2	4	2	1	2	2	2	2	2	0	1	84	31		1	70	2	2	2	4	25.3	3	1	0	0	1	1	0	0	0	2	0	1	3
8	78	130	1	1	2	4	1	2	2	1	2	1	2	0	1	84	31	02/	1	80	2	2	1	4	25.3	3	1	0	0	0	1	1	0	0	2	0	2	3
9	76	128	1	2	2	4	1	2	2	1	2	2	2	0		84	31		1	90	2	2	2	4	25.7	2	1	0	0	0	0	1	0	0	2	0		3
1	0	0	1	2	2	3	1	1	1	1	2	2	2	0	1	84	31		1	80	2	2	1	3	26.8	5	1	0	1	1	0	1	1	0	2	0	1	3
6	0	0	1	2	2	3	2	2	2	2	2	2	2	0		84	31		1	90	2	2	2	3	24	2	1	0	1	0	0	0	0	0	0	0	1	3
5	82	120	1	2	2	4	1	2	1	1	2	2	2	0	1	84	31		1	80	2	2	2	4	27.6	3	1	0	0	0	0	1	1	0	2	0	2	3
13	0	0	1	2	2	4	1	2	2	1	2	2	2	0		84	31	02/	1	80	3	2	2	4	24	2	1	0	0	0	0	1	0	0	2	0		3
11	73	173	1	2	2	3	2	2	2	2	2	2	2	0		84	31	03/	1	80	2	2	2	3	16.8	2	1	0	1	0	0	0	0	0	2	0		3
5	82	138	1	2	2	4	1	1	1	1	2	2	0	0	1	84	31	02/	1	90	4	2	2	4	28.1	4	1	0	0	1	0	1	1	0	0	0		3
3	75	125	1	2	2	1	1	2	2	1	2	1	2	0	1	84	31		1	70	2	2	1	1	23	3	1	0	1	0	0	1	0	0	2	0	2	3
6	80	120	1	2	2	4	1	2	2	1	2	1	0	0	1	84	31	02/	1	90	2	2	1	4	25.3	2	1	0	0	0	0	1	0	0	0	0	2	3
12	58	110	1	2	2	3	1	1	1	1	2	2	0	0	1	84	31	01/	1	70	2	2	2	3	26.9	5	1	0	1	1	0	1	1	0	0	0	2	3
2	80	156	1	1	2	4	2	2	1	2	2	2	0	0	1	84	31	02/	1	90	2	2	2	4	28.3	3	1	0	0	0	1	0	1	0	0	0	2	3
12	78	124	1	2	2	4	1	2	2	1	2	2	2	0		84	31		1	80	2	2	2	4	22.5	2	1	0	0	0	0	1	0	0	2	0		3
6	0	0	1	2	2	4	2	1	2	2	2	2	2	0		84	31		1	80	2	2	2	4	25.5	2	1	0	0	1	0	0	0	0	2	0		3
7			1	2	2	4	1	2	2	1	2	2	0	0		84	31		1	80	2	2	2	4	25.2	2	1	0	0	0	0	1	0	0	0	0		3
13	0	0	1	2	2	4	2	2	2	2	2	2	2	0		84	31		1	80	2	2	2	4	24.4	1	1	0	0	0	0	0	0	0	2	0		3
12	78	120	1	2	2	4	1	1	2	1	2	2	2	0	1	84	31	02/	1	80	2	2	2	4	25.9	3	1	0	0	1	0	1	0	0	2	0	2	3
10	66	121	1	1	2	3	1	3	1	1	2	2	2	0	1	84	31	01/	1	70	3	2	2	4	28.1	5	1	0	0	1	1	1	1	0	2	0	2	3
4	0	0	2	2	2	3	1	2	2	1	2	2	2	0	1	84	31	01/	1	80	3	2	2	3	19.4	3	1	0	1	0	0	1	0	0	2	0	1	3
12	0	0	1	2	2	4	1	1	2	1	2	2	2	0	1	84	31		1	70	2	2	2	4	18.7	4	1	0	0	1	1	1	0	0	2	0	2	3
4	0	0	1	2	2	4	1	2	2	1	2	1	2	0	1	84	31		1	80	2	2	1	4	22.6	2	1	0	0	0	0	1	0	0	2	0	1	3
7	85	125	1	2	2	1	1	1	2	1	2	2	2	0	1	84	31		1	80	2	2	2	1	24	4	1	0	1	1	0	1	0	0	2	0	2	3
6	70	127	1	2	2	4	2	1	2	2	2	2	2	0		84	31	03/	1	80	2	2	2	4	18.7	2	1	0	0	1	0	0	0	0	2	0		3
5	80	132	1	2	3	4	1	2	2	1	2	2	2	0		84	31		1	80	2	3	2	4	23.7	2	1	0	0	0	0	1	0	0	2	0		3
4	80	132	1	2	2	4	1	2	2	1	2	2	2	0		84	31		1	80	2	2	2	4	24.9	2	1	0	0	0	0	1	0	0	2	0		3
6	76	138	1	2	2	3	1	2	2	1	2	2	2	0	1	84	31	00/	1	80	2	2	2	3	22.9	3	1	0	1	0	0	1	0	0	2	0	2	3
7	78	122	1	2	2	4	1	1	2	1	2	2	2	0	1	84	31		1	70	2	2	2	4	18.7	4	1	0	0	1	1	1	0	0	2	0	2	3
11	70	126	2	2	2	4	2	2	1	2	2	2	0	0	1	84	31		1	90	2	2	2	4	26.1	3	1	0	0	0	1	0	1	0	0	0	2	3
5	80	130	1	2	2	4	1	2	2	1	2	2	2	0		84	31	02/	1	80	2	2	2	4	23.8	2	1	0	0	0	0	1	0	0	2	0	2	3
12	82	142	1	2	2	4	2	2	1	2	2	2	2	0		84	31	02/	1	80	2	2	2	4	27.5	2	1	0	0	0	0	0	1	0	0	0	1	3
6	33	181	1	1	2	4	2	1	2	2	2	2	2	0	1	84	31	02/	1	70	2	2	2	4	24.5	3	1	0	0	1	1	0	0	0	2	0	1	3
4	71	125	1	1	2	4	1	2	1	1	2	2	2	0	1	84	31		1	80	2	2	2	4	29.9	4	1	0	0	0	1	1	1	0	2	0	2	3
4			1	2	2	1	1	1	1	1	2	2	0	0	1	84	31		1	70	2	2	2	1	26.1	6	1	0	1	1	1	1	1	0	0	0	1	3
2	78	146	1	1	2	4	1	2	2	2	2	2	2	0		84	31		1	90	3	2	2	4	24.7	3	1	0	0	0	1	1	0	0	0	0	2	3
6	72	132	1	2	2	4	1	2	2	1	2	1	2	0	1	84	31	03/	1	90	3	2	1	4	24.2	2	1	0	0	0	0	1	0	0	2	0	1	3
5	70	122	1	2	3	2	1	1	2	1	2	1	2	0	1	84	31	01/	1	80	2	2	1	2	23.5	4	1	0	1	1	0	1	0	0	2	0	2	3
11	60	100	1	1	2	4	1	2	2	1	2	2	2	0	1	84	31	02/	1	80	2	2	2	4	24.8	3	1	0	0	0	1	1	0	0	2	0	1	3
3	0	0	1	2	2	4	1	2	1	1	2	2	2	0	1	84	31	02/	1	90	2	2	2	4	26.7	3	1	0	0	0	0	1	1	0	2	0	2	3
5	77	123	1	1	2	3	1	2	2	1	2	2	2	0	1	84	31	02/	1	70	2	2	2	3	24.5	4	1	0	1	0	1	1	0	0	0	0	2	3
＜1	0	0	1	2	2	4	1	2	1	1	2	2	2	0	1	84	31		1	80	2	2	2	4	31.4	3	1	0	0	0	0	1	1	0	2	0	2	3
10	0	0	1	2	2	4	1	2	2	1	2	2	2	0		84	31	03/	1	90	2	2	2	4	22.8	2	1	0	0	0	0	1	0	0	2	0		3
9	0	0	1	2	2	3	2	2	2	2	2	2	2	0		84	31	03/	1	80	2	2	2	3	16.8	2	1	0	1	0	0	0	0	0	2	0		3
8	79	116	1	2	2	4	1	2	2	1	2	2	2	0		84	31	02/	1	80	2	2	2	4	25.2	2	1	0	0	0	0	1	0	0	2	0		3
8	0	0	1	2	2	4	1	2	1	1	2	2	2	0	1	84	31		1	10	2	2	2	4	27.5	4	1	0	0	0	1	1	1	0	2	0	1	3
13			1	2	2	4	1	2	2	1	2	1	0	0	1	84	31	01/	1	80	2	2	2	4	20.5	2	1	0	0	0	0	1	0	0	2	0		3
4	74	129	1	2	2	4	2	2	2	2	2	2	0	0		84	31		1	80	2	2	2	4	20.9	1	1	0	0	0	0	0	0	0	0	0		3
5			1	2	2	4	1	2	2	1	2	2	0	0		84	31		1	90	2	2	2	4	21.5	2	1	0	0	0	0	1	0	0	0	0		3
24	80	130	1	2	2	2	2	2	2	2	2	2	2	0		84	31	02/	1	80	2	2	2	2	19	2	1	0	1	0	0	0	0	0	2	0		3
11	64	111	1	1	2	1	1	2	2	1	1	2	0	0	1	84	31	01/	1	60	2	2	2	1	25.3	5	1	0	1	0	1	1	0	1	0	0	2	3
4	71	110	1	2	2	4	1	1	2	2	2	2	2	0	1	84	31		1	70	2	2	2	4	24.4	4	1	0	0	1	1	1	0	0	2	0	2	3
13	80	122	1	2	2	4	1	1	2	1	2	2	2	0	1	84	31		1	80	2	2	2	4	24.4	3	1	0	0	1	0	1	0	0	2	0	2	3
4	0	0	1	2	2	4	2	2	2	2	2	1	2	0	1	84	31		1	40	2	2	1	4	25.6	1	1	0	0	0	0	0	0	0	2	0	2	3
12	80	126	1	1	2	4	1	2	2	1	2	2	0	0	1	84	31	01/	1	70	2	2	2	4	23	3	1	0	0	0	1	1	0	0	0	0	2	3
4	70	140	1	2	2	4	1	2	1	1	2	1	2	0	1	84	31		1	70	3	2	1	4	26.2	3	1	0	0	0	0	1	1	0	2	0	2	3
5	80	110	1	2	2	4	2	2	1	2	2	2	2	0	1	84	31		1	80	2	2	2	4	27.3	3	1	0	0	0	1	0	1	0	2	0	2	3
6	74	140	1	2	2	3	1	2	2	1	2	2	2	0	1	84	31		1	10	2	2	2	3	24	3	1	0	1	0	0	1	0	0	2	0	2	3
11	0	0	1	2	2	4	2	1	2	2	2	2	2	0	1	84	31	02/	1	40	2	2	2	4	24.7	3	1	0	0	1	1	0	0	0	2	0	2	3
12			1	2	2	4	2	2	2	2	2	2	0	0		84	31		1	90	3	2	2	4	22.8	1	1	0	0	0	0	0	0	0	0	0		3
6			1	2	2	4	2	2	2	2	2	2	0	0		84	31		1	90	2	2	2	4	25.9	1	1	0	0	0	0	0	0	0	0	0		3
5			1	2	2	4	2	2	1	2	2	2	0	0		84	31		1	80	2	2	2	4	27.5	2	1	0	0	0	0	0	1	0	0	0		3
12	0	0	1	2	2	4	1	2	2	1	2	1	2	0	1	84	31	02/	1	40	2	2	1	4	23.8	2	1	0	0	0	0	1	0	0	2	0	2	3
6	0	0	1	2	2	4	1	2	2	1	2	1	2	0	1	84	31		1	70	2	2	1	4	23.7	3	1	0	0	0	1	1	0	0	2	0	1	3
6	76	136	1	1	2	3	1	2	1	1	2	2	2	0	1	84	31	02/	1	80	2	2	2	3	29.6	5	1	0	1	0	1	1	1	0	2	0	1	3
3	70	120	1	2	2	4	1	2	1	1	2	2	2	0	1	84	31		1	10	2	2	2	4	26.5	3	1	0	0	0	0	1	1	0	2	0	2	3
9			1	2	2	4	1	2	2	1	2	2	0	0		84	31	02/	1	80	2	2	2	4	24	2	1	0	0	0	0	1	0	0	0	0		3
4	64	159	1	2	2	4	1	1	2	1	2	1	2	0	1	84	31	02/	1	70	2	2	1	4	21.7	3	1	0	0	1	0	1	0	0	2	0	1	3
2	0	0	1	2	2	4	2	1	2	2	2	2	2	0	1	84	31		1	70	2	2	2	4	21.9	3	1	0	0	1	1	0	0	0	2	0	2	3
12			1	2	2	1	1	2	2	1	2	2	0	0	1	84	31		1	80	2	2	2	1	23.7	4	1	0	1	0	1	1	0	0	0	0	2	3
2			1	2	2	3	1	2	2	1	2	2	0	0	1	84	31	02/	1	80	2	2	2	4	23.8	2	1	0	0	0	0	1	0	0	2	0	2	3
6	80	136	1	2	2	4	2	2	2	2	2	2	2	0		84	31	02/	1	80	3	2	2	4	24.9	2	1	0	0	0	1	0	0	0	2	0		3
13	0	0	1	2	2	4	2	2	1	2	2	2	2	0	1	84	31	02/	1	10	2	2	2	4	35.2	3	1	0	0	0	1	0	1	0	2	0	2	3
13	92	150	1	2	2	4	1	2	2	1	2	2	2	0		84	31	01/	1	70	2	2	2	4	16.2	2	1	0	0	0	0	1	0	0	2	0		3
6	80	120	1	2	2	4	1	2	2	1	2	2	2	0		84	31		1	80	2	2	2	4	21.2	2	1	0	0	0	0	1	0	0	2	0		3
5			1	2	2	4	1	2	1	1	2	1	0	0	1	84	31		1	90	2	2	1	4	26.3	4	1	0	0	0	1	1	1	0	0	0		3
7			1	2	2	4	1	2	2	1	1	1	0	0	1	84	31		1	90	2	2	1	4	20	3	1	0	0	0	0	1	0	1	0	0		3
3	0	0	1	2	2	4	1	2	2	1	2	2	2	0	1	84	31		1	80	2	2	2	4	24.4	3	1	0	0	0	1	1	0	0	2	0	1	3
4			1	2	2	4	2	2	2	2	2	2	0	0		84	31	01/	1	90	2	2	2	4	23	1	1	0	0	0	0	0	0	0	0	0		3
2	0	0	2	2	2	4	2	1	2	2	2	1	2	0	1	84	31		1	70	2	2	1	4	18.9	2	1	0	0	1	0	0	0	0	2	0	1	3
5	78	134	1	2	2	4	2	2	2	2	2	2	0	0		84	31		1	90	2	2	2	4	22.2	1	1	0	0	0	0	0	0	0	0	0		3
1	78	132	1	1	2	4	2	2	2	2	2	2	0	0		84	31		1	80	2	2	2	4	24	2	1	0	0	0	1	0	0	0	0	0		3
5	78	130	1	1	2	1	2	2	1	2	2	2	0	0	1	84	31		1	80	4	2	2	1	26.1	4	1	0	1	0	1	0	1	0	0	0	2	3
1	78	132	1	2	2	4	2	2	2	2	2	2	0	0		84	31		1	90	2	2	2	4	20.2	1	1	0	0	0	0	0	0	0	0	0		3
5	76	122	1	2	2	4	2	2	2	2	2	2	0	0		84	31		1	90	2	2	2	4	23.8	1	1	0	0	0	0	0	0	0	0	0		3
4	74	122	1	2	2	1	2	2	1	2	2	2	0	0	1	84	31		1	90	2	2	2	1	27.6	3	1	0	1	0	0	0	1	0	0	0	2	3
10	0	0	1	2	2	4	2	2	2	2	2	2	2	0		84	31		1	80	2	2	2	4	20.4	1	1	0	0	0	0	0	0	0	2	0		3
5	80	130	1	1	2	1	1	2	2	1	2	2	2	0	1	84	31		1	40	2	2	2	1	23.8	4	1	0	1	0	1	1	0	0	2	0	2	3
4			1	2	2	4	1	1	2	1	2	1	0	0	1	84	31	02/	1	90	2	2	1	4	24.2	3	1	0	0	1	0	1	0	0	0	0	2	3
11	80	122	1	2	2	1	2	2	1	2	2	2	2	0	1	84	31		1	40	2	2	2	1	26.6	4	1	0	1	0	1	0	1	0	2	0	1	3
11	80	120	1	2	2	4	1	2	2	1	2	1	2	0	1	84	31		1	90	2	2	1	4	22.2	2	1	0	0	0	0	1	0	0	2	0	2	3
6	80	120	1	2	2	4	1	2	1	1	2	1	2	0	1	84	31		1	80	2	2	1	4	27.8	3	1	0	0	0	0	1	1	0	2	0		3
4	62	120	1	2	2	4	1	2	2	1	2	1	2	0	1	84	31	02/	1	70	3	2	1	4	25	2	1	0	0	0	0	1	0	0	2	0		3
4	72	134	1	2	2	4	1	2	2	1	2	2	2	0		84	31		1	90	2	2	2	4	20	2	1	0	0	0	0	1	0	0	2	0		3
4			1	2	2	4	2	2	1	2	2	2	0	0		84	31	01/	1	10	2	2	2	4	26.9	2	1	0	0	0	0	0	1	0	0	0		3
9	0	0	1	2	2	3	2	2	2	1	2	1	2	0	1	84	31		1	40	2	2	1	3	23.8	3	1	0	1	0	1	0	0	0	2	0	2	3
5	0	0	1	2	2	4	1	2	2	1	2	2	2	0	1	84	31	02/	1	80	2	2	2	4	23.8	3	1	0	0	0	1	1	0	0	2	0	2	3
9	70	128	1	2	2	4	2	2	2	2	2	2	2	0		84	31	01/	1	80	2	2	2	4	18.7	1	1	0	0	0	0	0	0	0	2	0		3
12	76	124	1	1	2	4	2	2	2	2	2	2	2	0		84	31		1	70	2	2	2	4	23.7	2	1	0	0	0	1	0	0	0	2	0		3
5	78	158	1	2	2	4	1	2	1	1	2	2	2	0	1	84	31		1	80	2	2	2	4	31.4	3	1	0	0	0	0	1	1	0	2	0	2	3
6	0	0	1	2	2	4	1	2	2	1	2	2	2	0		84	31	02/	1	80	2	2	2	4	25.3	2	1	0	0	0	0	1	0	0	2	0		3
5	80	136	1	2	2	4	1	2	1	1	2	2	2	0	1	84	31	01/	1	90	2	2	2	4	27.8	3	1	0	0	0	0	1	1	0	2	0	1	3
3	78	126	2	2	2	4	2	2	2	2	2	2	0	0		84	31		1	80	2	2	2	4	20.5	1	1	0	0	0	0	0	0	0	0	0		3
6	85	162	1	2	2	4	2	1	1	2	2	1	2	0	1	84	31		1	80	2	2	1	4	28.3	3	1	0	0	1	0	0	1	0	2	0	2	3
5	82	120	1	2	2	4	1	1	2	1	2	2	2	0	1	84	31		1	80	2	3	2	4	23.8	3	1	0	0	1	0	1	0	0	2	0	2	3
4	60	101	1	2	2	4	2	2	1	2	2	1	2	0	1	84	31	02/	1	80	2	2	1	4	26	2	1	0	0	0	0	0	1	0	2	0	2	3
11	80	120	1	2	2	4	1	2	2	1	2	2	2	0	1	84	31		1	80	2	2	2	4	17.1	3	1	0	0	0	1	1	0	0	2	0	2	3
11	80	120	1	2	2	4	1	2	1	1	2	2	2	0	1	84	31		1	80	2	2	2	4	27	3	1	0	0	0	0	1	1	0	2	0	2	3
4	82	130	1	1	2	4	2	2	2	2	2	2	2	0		84	31	02/	1	70	2	2	2	4	25	2	1	0	0	0	1	0	0	0	2	0		3
4	0	0	1	1	2	4	1	2	1	1	2	2	2	0	1	84	31	02/	1	90	3	2	2	4	27.5	4	1	0	0	0	1	1	1	0	2	0	2	3
2	0	0	1	2	2	4	1	2	2	1	2	2	2	0		84	31		1	80	2	2	2	4	19.5	2	1	0	0	0	0	1	0	0	2	0		3
4	73	135	1	2	2	4	2	2	2	2	2	1	2	0	1	84	31		1	80	2	2	1	4	19.9	1	1	0	0	0	0	0	0	0	2	0	1	3
6	0	0	1	2	2	4	1	2	1	1	2	1	2	0	1	84	31		1	90	2	2	1	4	27.5	3	1	0	0	0	0	1	1	0	2	0	2	3
11	68	132	1	2	2	4	2	2	2	2	2	1	2	0	1	84	31	01/	1	80	2	2	1	4	20.2	1	1	0	0	0	0	0	0	0	2	0	2	3
11			1	2	2	4	2	2	1	2	2	2	0	0		84	31		1	90	2	2	2	4	27.7	2	1	0	0	0	0	0	1	0	0	0		3
6	77	132	1	1	2	4	1	2	2	1	2	2	2	0	1	84	31	01/	1	80	2	2	2	4	24.4	3	1	0	0	0	1	1	0	0	2	0	2	3
9	61	134	1	2	2	4	1	2	1	1	2	2	0	0	1	84	31	02/	1	90	2	2	2	4	32	4	1	0	0	0	1	1	1	0	0	0	1	3
4	0	0	1	2	2	4	1	2	2	1	2	1	2	0	1	84	31		1	80	2	2	1	4	25	2	1	0	0	0	0	1	0	0	2	0	2	3
4	0	0	1	1	3	4	1	2	1	1	2	1	2	0	1	84	31	01/	1	80	3	3	1	4	28.3	4	1	0	0	0	1	1	1	0	2	0	2	3
6	68	125	1	2	2	1	1	2	2	1	2	2	2	0	1	84	31	02/	1	70	2	2	2	1	21.6	3	1	0	1	0	0	1	0	0	2	0	1	3
6			1	2	2	4	1	1	2	2	2	2	0	0		84	31		1	70	3	2	2	4	24.9	3	1	0	0	1	0	1	0	0	2	0	1	3
5			1	2	2	4	2	2	1	2	2	2	0	0	1	84	31		1	80	3	2	2	4	26.3	3	1	0	0	0	1	0	1	0	0	0	2	3
4	70	134	1	2	2	4	2	1	2	2	2	2	2	0		84	31	01/	1	10	2	2	2	4	20.5	2	1	0	0	1	0	0	0	0	2	0		3
5	0	0	1	2	2	4	1	2	2	1	2	2	2	0		84	31		1	90	2	2	2	4	20.1	2	1	0	0	0	0	1	0	0	2	0	2	3
5			1	2	3	1	1	1	2	1	2	2	0	0	1	84	31	01/	1	80	2	3	2	1	24.6	4	1	0	1	1	0	1	0	0	0	0	2	3
13			1	2		4	1	2	2	1	2	2	0	0		84	31	02/	1	90	5		2	4	20.3	2	1	0	0	0	0	1	0	0	0	0		3
12	73	128	1	2	2	4	1	2	1	1	2	2	2	0	1	84	31	01/	1	70	2	2	2	4	28.6	4	1	0	0	0	1	1	1	0	2	0	2	3
11	84	136	1	2	2	4	2	1	2	2	2	2	2	0		84	31		1	70	3	2	2	4	22.7	2	1	0	0	1	0	0	0	0	2	0		3
4	100	180	1	2	2	4	1	2	1	1	2	2	0	0	1	84	31	02/	1	90	2	2	2	4	30	4	1	0	0	0	1	1	1	0	0	0	1	3
3	74	122	1	2	2	1	1	1	2	1	2	2	2	0	1	84	31	02/	1	80	2	2	2	1	20.4	4	1	0	1	1	0	1	0	0	2	0	1	3
4	90	178	1	2	2	4	2	2	2	2	2	2	0	0		84	31	02/	1	80	2	2	2	4	23.8	2	1	0	0	0	1	0	0	0	0	0	1	3
13	70	114	1	1	2	4	1	2	2	1	2	2	2	0	1	84	31		1	80	2	2	2	4	20.5	3	1	0	0	0	1	1	0	0	2	0	2	3
8	72	136	1	2	2	4	2	2	1	2	2	2	2	0		84	31	02/	1	80	2	2	2	4	28.3	2	1	0	0	0	0	0	1	0	2	0		3
12	0	0	1	2	2	4	1	2	2	1	2	1	2	0	1	84	31		1	70	2	2	1	4	23.7	3	1	0	0	0	1	1	0	0	2	0	1	3
6			1	2	2	4	2	2	2	2	2	2	0	0		84	31		1	90	1	2	2	4	23.9	1	1	0	0	0	0	0	0	0	0	0		3
7	0	0	1	2	2	4	1	2	2	1	2	2	2	0		84	31	02/	1	80	4	2	2	4	24.1	2	1	0	0	0	0	1	0	0	2	0		3
12	78	136	1	2	2	4	1	2	1	1	2	2	0	0	1	84	31	02/	1	90	3	2	2	4	27.4	3	1	0	0	0	0	1	1	0	0	0	2	3
13	68	114	2	2	2	1	2	2	2	2	2	2	0	0		84	31	02/	1	80	2	2	2	1	20.8	2	1	0	1	0	0	0	0	0	0	0		3
5	58	120	2	2	2	4	2	2	2	2	2	2	2	0		84	31	02/	1	90	2	2	2	4	19.6	1	1	0	0	0	0	0	0	0	2	0		3
6	82	120	1	2	2	4	1	2	2	1	2	2	2	0		84	31		1	80	2	2	2	4	23.5	2	1	0	0	0	0	1	0	0	2	0		3
11	74	126	1	2	2	3	1	2	2	1	2	2	2	0	1	84	31	02/	1	90	2	2	2	3	23.2	3	1	0	1	0	0	1	0	0	2	0	2	3
10	80	133	1	2	2	3	1	2	2	1	2	2	2	0	1	84	31		1	70	2	2	2	3	25.7	4	1	0	1	0	1	1	0	0	2	0	2	3
12			1	2	2	1	2	2	2	2	2	2	0	0		84	31	02/	1	80	2	2	2	1	24.5	2	1	0	1	0	0	0	0	0	0	0		3
5	87	122	1	2	2	4	1	2	2	1	2	2	0	0	1	84	31	02/	1	90	2	2	2	4	25.5	3	1	0	0	0	1	1	0	0	0	0	1	3
11	0	0	1	2	2	4	1	2	1	1	2	2	2	0	1	84	31		1	70	2	2	2	4	29.2	4	1	0	0	0	1	1	1	0	2	0	2	3
12			1	2	3	4	1	2	2	1	2	2	0	0	1	84	31	01/	1	40	2	3	2	4	19.8	3	1	0	0	0	1	1	0	0	0	0	2	3
6	0	0	1	2	2	4	1	2	2	1	2	2	2	0		84	31		1	90	2	2	2	4	23.4	2	1	0	0	0	0	1	0	0	2	0		3
4	0	0	1	2	2	4	2	2	2	2	2	2	2	0		84	31		1	70	2	2	2	4	22.3	2	1	0	0	0	1	0	0	0	2	0		3
20	72	135	1	2	2	4	1	2	2	1	2	2	2	0		84	31		1	80	2	2	2	4	24.3	2	1	0	0	0	0	1	0	0	2	0		3
5	78	132	1	2	2	4	2	2	2	2	2	2	0	0		84	31	02/	1	90	3	2	2	4	19.4	1	1	0	0	0	0	0	0	0	0	0		3
12			1	1	3	4	1	2	1	1	2	2	0	0	1	84	31	02/	1	80	2	3	2	4	26.1	4	1	0	0	0	1	1	1	0	0	0	1	3
11	80	124	1	2	2	4	2	1	2	2	2	1	2	0	1	84	31	01/	1	70	3	2	1	4	22.2	2	1	0	0	1	0	0	0	0	2	0	2	3
4	0	0	1	2	2	4	2	2	2	2	2	2	2	0		84	31		1	80	2	2	2	4	23.1	1	1	0	0	0	0	0	0	0	2	0		3
12	86	134	1	2	2	4	1	2	2	1	2	2	2	0		84	31		1	80	3	2	2	4	25.8	2	1	0	0	0	0	1	0	0	2	0		3
12	80	120	1	2	2	4	2	2	2	2	2	2	0	0		84	31	02/	1	80	2	2	2	4	24.2	1	1	0	0	0	0	0	0	0	0	0	1	3
4	78	136	1	2	2	4	2	2	1	2	2	2	2	0		84	31		1	80	2	2	2	4	28	2	1	0	0	0	0	0	1	0	2	0		3
6	74	126	1	2	2	4	1	2	2	1	2	2	0	0		84	31		1	90	2	2	2	4	24.1	2	1	0	0	0	0	1	0	0	0	0		3
12			1	2	2	4	2	2	1	2	2	2	0	0		84	31	01/	1	10	2	2	2	4	26.9	2	1	0	0	0	0	0	1	0	0	0		3
4	82	120	1	2	2	4	1	2	1	1	2	2	2	0	1	84	31		1	80	2	2	2	4	26.7	3	1	0	0	0	0	1	1	0	2	0	2	3
6	84	130	1	2	2	4	2	2	2	2	2	2	2	0		84	31		1	80	4	2	2	4	24.1	1	1	0	0	0	0	0	0	0	2	0		3
6	80	120	1	2	2	4	1	2	1	1	2	2	2	0	1	84	31		1	80	2	2	2	4	26.5	3	1	0	0	0	0	1	1	0	2	0	2	3
4			1	2	2	4	1	2	2	1	2	2	0	0		84	31	03/	1	90	2	2	2	4	24.4	2	1	0	0	0	0	1	0	0	0	0		3
12	74	126	2	2	2	4	2	2	1	2	2	1	2	0	1	84	31		1	70	2	2	1	4	29.3	2	1	0	0	0	0	0	1	0	2	0	2	3
1	68	125	1	2	2	4	1	2	2	1	2	1	2	0	1	84	31	02/	1	80	3	2	1	4	22	2	1	0	0	0	0	1	0	0	2	0	2	3
6	62	122	1	2	2	4	2	1	2	2	2	2	0	0		84	31	02/	1	90	2	2	2	4	21.1	2	1	0	0	1	0	0	0	0	0	0		3
6	80	120	1	2	2	4	2	1	2	2	2	2	2	0		84	31		1	10	2	2	2	4	22.3	2	1	0	0	1	0	0	0	0	2	0		3
12			1	2	2	4	2	2	1	2	2	1	0	0	1	84	31		1	80	2	2	1	4	26.2	2	1	0	0	0	0	0	1	0	0	0	2	3
6	78	130	2	2	2	4	1	2	2	1	2	2	2	0		84	31		1	80	2	2	2	4	25.1	2	1	0	0	0	0	1	0	0	2	0		3
6	83	133	1	2	2	4	2	2	2	2	2	2	2	0		84	31	01/	1	80	3	2	2	4	23.6	1	1	0	0	0	0	0	0	0	2	0		3
6	80	135	1	2	1	3	1	2	2	1	2	2	2	0	1	84	31		1	70	2	1	2	3	25.8	4	1	1	1	0	0	1	0	0	2	0	2	3
5			1	2	2	3	2	2	2	2	2	2	0	0		84	31	02/	1	80	3	2	2	4	20.1	1	1	0	0	0	0	0	0	0	0	0		3
13			1	2	2	4	1	2	2	1	2	1	0	0	1	84	31		1	80	3	2	1	4	21.6	2	1	0	0	0	0	1	0	0	0	0	1	3
6			1	2	2	4	1	2	2	1	2	2	0	0		84	31		1	80	3	2	2	4	24.6	2	1	0	0	0	0	1	0	0	0	0		3
6	90	146	1	2	2	4	1	2	2	1	2	1	0	0	1	84	31		1	80	2	2	1	4	25.9	2	1	0	0	0	0	1	0	0	0	0	2	3
6	80	130	1	2	2	4	1	2	2	1	2	2	2	0		84	31		1	80	2	2	2	4	23.1	2	1	0	0	0	0	1	0	0	2	0		3
6	80	130	1	2	2	4	1	2	1	1	2	1	0	0	1	84	31	02/	1	90	2	2	1	4	27.8	4	1	0	0	0	1	1	1	0	0	0	1	3
13			1	2	3	4	1	1	2	1	2	2	0	0	1	84	31		1	80	2	3	2	4	23.1	3	1	0	0	1	0	1	0	0	0	0	2	3
11			1	2	2	4	2	2	1	2	2	2	0	0		84	31	01/	1	70	2	2	2	4	28	2	1	0	0	0	0	0	1	0	0	0		3
6			1	2	2	4	2	2	2	2	2	2	0	0		84	31	01/	1	70	2	2	2	4	23	1	1	0	0	0	0	0	0	0	0	0		3
8	78	126	1	2	2	3	1	2	2	1	2	2	2	0	1	84	31		1	90	2	2	2	3	23	3	1	0	1	0	0	1	0	0	2	0	2	3
12	78	130	1	2	2	4	2	2	1	2	2	2	2	0		84	31	02/	1	80	2	2	2	4	30.4	2	1	0	0	0	0	0	1	0	2	0		3
7	0	0	1	2	2	4	1	2	2	1	2	2	2	0		84	31	02/	1	90	2	2	2	4	22.4	2	1	0	0	0	0	1	0	0	2	0		3
4	0	0	1	2	2	4	1	2	2	1	2	1	2	0	1	84	31		1	80	2	2	1	4	20.7	2	1	0	0	0	0	1	0	0	2	0	2	3
12	78	126	1	2	2	4	1	2	2	1	1	2	0	0	1	84	31	02/	1	90	2	2	2	4	25.2	2	1	0	0	0	0	1	0	0	0	0	2	3
6	80	120	1	2	2	1	1	2	2	1	2	1	2	0	1	84	31		1	80	2	2	2	1	17.3	3	1	0	1	0	0	1	0	0	2	0	2	3
7	0	0	1	2	2	4	2	2	2	2	2	2	2	0	1	84	31		1	80	2	2	2	4	23	3	1	0	0	0	1	0	1	0	2	0	2	3
5			1	2	2	4	1	2	2	1	2	2	0	0		84	31		1	90	2	2	2	4	21.4	2	1	0	0	0	0	1	0	0	0	0		3
9			1	2	2	4	1	2	2	1	2	2	0	0		84	31		1	80	2	2	2	4	22.9	2	1	0	0	0	0	1	0	0	0	0		3
5			1	2	2	4	1	2	1	1	2	2	0	0	1	84	31		1	80	2	2	2	4	30.4	3	1	0	0	0	0	1	1	0	0	0	1	3
5	80	130	1	2	2	4	1	2	1	1	2	2	2	0	1	84	31		1	80	2	2	2	4	28.5	3	1	0	0	0	0	1	1	0	2	0		3
4	74	122	1	2	2	1	1	2	2	1	2	2	2	0	1	84	31		1	70	2	2	2	1	22	3	1	0	1	0	0	1	0	0	2	0	2	3
12	78	132	1	2	2	4	2	2	2	2	2	2	2	0		84	31	01/	1	70	2	2	2	4	23.9	1	1	0	0	0	0	0	0	0	2	0	1	3
4			1	2	2	1	1	2	2	1	2	2	0	0	1	84	31		1	80	2	2	2	1	22.2	4	1	0	1	0	1	1	0	0	0	0	2	3
6	0	0	1	2	2	4	2	2	2	2	2	2	2	0		84	31	01/	1	10	2	2	2	4	21.2	1	1	0	0	0	0	0	0	0	2	0		3
6	0	0	1	2	2	4	1	2	2	1	2	2	2	0		84	31	02/	1	80	2	2	2	4	21.3	2	1	0	0	0	0	1	0	0	2	0		3
3	80	132	1	2	2	3	2	2	2	2	2	2	2	0		84	31	02/	1	90	2	2	2	3	22	2	1	0	1	0	0	0	0	0	2	0		3
3	80	126	1	2	2	4	2	2	2	2	2	2	2	0		84	31	01/	1	70	2	2	2	4	25.2	1	1	0	0	0	0	0	0	0	2	0		3
5	70	120	1	2	2	3	2	2	2	2	2	1	0	0	1	84	31	01/	1	70	2	2	1	3	23	2	1	0	1	0	0	0	0	0	0	0	2	3
12	70	130	1	2	2	4	2	1	2	2	2	1	0	0	1	84	31		1	70	2	2	1	4	25.8	2	1	0	0	1	0	0	0	0	0	0	2	3
7	76	126	2	2	2	4	2	2	2	2	2	2	2	0		84	31	99/	1	80	4	2	2	4	17.9	1	1	0	0	0	0	0	0	0	2	0		3
4	0	0	1	2	2	3	1	2	1	1	2	2	2	0	1	84	31	01/02/	1	80	2	2	2	3	28.5	5	1	0	1	0	1	1	1	0	2	0	2	3
12	78	123	1	2	2	4	1	2	2	1	2	1	2	0	1	84	31	02/	1	90	2	2	1	4	25.7	2	1	0	0	0	0	1	0	0	2	0	2	3
2	0	0	1	2	2	4	1	2	2	1	2	2	2	0	1	84	31	02/	1	90	2	2	2	4	21.9	3	1	0	0	0	1	1	0	0	2	0	2	3
13	80	160	1	2	2	4	1	2	1	2	2	2	2	0		83	31	03/	1	80	2	2	2	4	27.3	3	1	0	0	0	0	1	1	0	2	0	1	3
6	76	122	1	2	2	4	1	1	1	1	2	2	0	0	1	83	31	02/	1	70	2	2	2	4	29.5	5	1	0	0	1	1	1	1	0	0	0	1	3
8	74	130	1	2	2	3	2	2	2	2	2	2	0	0		83	31	02/	1	80	3	2	2	3	20.3	2	1	0	1	0	0	0	0	0	0	0		3
5	60	120	1	1	2	4	1	1	1	1	2	2	0	0	1	83	31	02/	1	90	2	2	2	4	38.6	5	1	0	0	1	1	1	1	0	0	0	1	3
6	77	130	1	2	2	4	1	2	1	1	2	2	2	0	1	83	31	02/	1	70	3	2	2	4	27.9	3	1	0	0	0	0	1	1	0	2	0	2	3
8	80	132	1	2	2	4	1	2	1	1	2	1	2	0	1	83	31	02/	1	80	2	2	1	4	27.1	4	1	0	0	0	1	1	1	0	2	0	2	3
5	75	130	1	2	2	4	1	2	2	1	2	2	2	0		83	31		1	70	2	2	2	4	23.6	2	1	0	0	0	0	1	0	0	2	0		3
6	62	150	1	1	2	3	1	2	2	2	2	2	2	0	1	83	31	02/	1	70	2	2	2	3	24.5	4	1	0	1	0	1	1	0	0	0	0	2	3
12			1	1	2	4	1	1	1	1	2	2	0	0	1	83	31	01/	1	80	2	2	2	4	31.2	5	1	0	0	1	1	1	1	0	0	0	2	3
4	73	113	1	2	2	4	2	2	2	2	2	2	2	0		83	31	02/	1	80	3	2	2	4	21	1	1	0	0	0	0	0	0	0	2	0		3
7			1	2	2	4	1	2	2	1	2	2	0	0		83	31		1	80	2	2	2	4	19.3	2	1	0	0	0	0	1	0	0	0	0		3
5			1	2	2	2	2	2	2	2	2	2	0	0	1	83	31	02/	1	80	2	2	2	2	25.4	3	1	0	1	0	1	0	0	0	0	0	2	3
5	78	130	1	1	2	4	2	1	2	2	2	2	0	0	1	83	31	02/	1	70	2	2	2	4	25.1	3	1	0	0	1	1	0	0	0	0	0	1	3
6	65	130	1	2	2	3	1	3	2	1	2	1	2	0	1	83	31	02/	1	80	2	2	1	3	25.7	5	1	0	1	1	1	1	0	0	2	0	2	3
1			1	2	2	3	2	2	2	2	2	2	0	0		83	31		1	40	2	2	2	3	20.2	2	1	0	1	0	0	0	0	0	0	0		3
5			1	1	2	4	2	2	2	2	2	2	0	0		83	31	02/	1	70	2	2	2	4	24.3	2	1	0	0	0	1	0	0	0	0	0		3
16	0	0	1	2	2	4	2	2	2	1	2	2	2	0		83	31	02/	1	80	2	2	2	4	20.1	1	1	0	0	0	0	0	0	0	0	0		3
4	82	136	1	1	2	4	2	2	2	2	2	2	0	0		83	31	02/	1	90	3	2	2	4	20.7	2	1	0	0	0	1	0	0	0	0	0	1	3
9	80	126	1	2	2	4	2	1	2	2	2	2	0	0	1	83	31	02/	1	90	2	2	2	4	23.6	3	1	0	0	1	1	0	0	0	0	0	1	3
6	0	0	1	2	2	4	1	1	2	1	2	2	2	0	1	83	31		1	90	2	2	2	4	22.8	3	1	0	0	1	0	1	0	0	2	0	2	3
11			1	1	2	4	2	1	2	2	2	2	0	0	1	83	31	02/	1	90	2	2	2	4	25.2	3	1	0	0	1	1	0	0	0	0	0	1	3
9	0	0	1	2	2	4	1	2	2	1	2	2	2	0	1	83	31	02/	1	90	3	2	2	4	22.2	3	1	0	0	0	1	1	0	0	2	0	2	3
6	90	152	1	2	1	4	1	2	2	1	2	2	0	0	1	83	31	02/	1	90	2	1	2	4	25.1	4	1	1	0	0	1	1	0	0	0	0	1	3
11	75	130	1	2	2	4	1	2	1	2	2	2	0	0		83	31	02/	1	90	2	1	2	4	27.4	5	1	1	0	0	1	1	1	0	2	0	2	3
5			1	2	2	4	2	1	2	2	2	2	0	0		83	31	02/	1	10	2	2	2	4	18.3	2	1	0	0	1	0	0	0	0	0	0		3
11	86	152	1	2	2	4	1	1	1	1	2	2	2	0	1	83	31	02/	1	80	2	2	2	4	26	4	1	0	0	1	0	1	1	0	2	0	2	3
5	86	131	1	2	2	4	2	2	2	2	2	2	0	0		83	31	02/	1	90	2	2	2	4	25.3	2	1	0	0	0	1	0	0	0	0	0	1	3
5	67	132	1	2	2	1	2	2	1	2	2	2	0	0	1	83	31	02/	1	80	2	2	2	1	31.2	4	1	0	1	0	1	0	1	0	0	0	1	3
5	74	132	1	2	2	4	2	2	2	2	2	2	0	0		83	31	02/	1	80	2	2	2	4	23.4	2	1	0	0	0	1	0	0	0	0	0	1	3
8	74	110	1	2	2	4	2	1	2	2	2	1	2	0	1	83	31		1	70	2	2	1	4	23	2	1	0	0	1	0	0	0	0	2	0	2	3
7	0	0	1	2	2	2	2	2	2	2	2	2	2	0		83	31	02/	1	80	2	2	2	2	22.7	2	1	0	1	0	0	0	0	0	2	0		3
15	80	107	1	2	2	4	2	2	2	2	2	2	2	0		83	31		1	80	2	2	2	4	24.3	2	1	0	0	0	1	0	0	0	2	0		3
4	0	0	1	2	2	3	2	2	2	2	2	2	2	0		83	31		1	80	2	2	2	3	21.1	2	1	0	1	0	0	0	0	0	2	0	1	3
5	80	120	1	2	2	4	2	2	2	2	2	2	0	0		83	31	02/	1	90	2	2	2	4	24.2	2	1	0	0	0	1	0	0	0	0	0	1	3
7	75	131	2	2	2	4	1	2	2	1	2	2	0	0	1	83	31		1	70	2	2	2	4	24.1	3	1	0	0	0	1	1	0	0	0	0	1	3
5	0	0	1	2	2	4	1	2	2	1	2	2	2	0		83	31	02/	1	90	3	2	2	4	24.5	2	1	0	0	0	0	1	0	0	2	0		3
12	0	0	1	2	2	4	2	2	1	2	2	2	2	0		83	31		1	80	2	2	2	4	26.7	2	1	0	0	0	0	0	1	0	2	0		3
6	70	120	1	2	2	4	1	2	2	1	2	2	2	0		83	31		1	70	2	2	2	4	25.6	2	1	0	0	0	0	1	0	0	2	0		3
7	77	151	1	2	2	4	1	2	2	1	2	2	0	0	1	83	31	02/	1	90	2	2	2	4	25.3	3	1	0	0	0	1	1	0	0	0	0	3	3
1	70	132	1	2	2	4	2	2	2	2	2	2	2	0		83	31	01/	1	70	2	2	2	4	23.1	1	1	0	0	0	0	0	0	0	2	0		3
2			1	2	2	4	1	2	2	1	2	1	0	0	1	83	31		1	90	2	2	1	4	19.9	3	1	0	0	0	1	1	0	0	0	0	1	3
12	0	0	1	2	2	4	1	2	2	1	2	2	2	0		83	31	01/	1	70	2	2	2	4	22.8	2	1	0	0	0	0	1	0	0	2	0		3
3	80	134	1	2	2	4	1	2	2	1	2	2	0	0	1	83	31	02/	1	80	2	2	2	4	18.3	3	1	0	0	0	1	1	0	0	0	0	1	3
7	86	146	1	2	2	3	2	2	2	2	2	2	0	0	1	83	31	01/	1	80	2	2	2	3	24.1	3	1	0	1	0	1	0	0	0	0	0	1	3
5	88	140	1	2	3	4	1	1	2	1	2	2	2	0	1	83	31		1	80	2	3	2	4	23.8	3	1	0	0	1	0	1	0	0	2	0	2	3
5	82	130	2	2	2	4	1	2	2	1	2	2	0	0	1	83	31	02/	1	90	2	2	2	4	23.4	3	1	0	0	0	1	1	0	0	0	0	1	3
7	78	128	1	2	2	4	1	2	2	1	2	2	0	0	1	83	31	02/	1	90	2	2	2	4	26.7	4	1	0	0	0	1	1	1	0	0	0	1	3
6	75	132	1	2	2	4	2	2	2	2	2	2	0	0		83	31	02/	1	90	2	2	2	4	23.4	2	1	0	0	0	1	0	0	0	0	0	1	3
7	70	120	1	2	2	3	1	1	2	1	2	2	0	0	1	83	31	02/	1	90	2	2	2	3	23.1	5	1	0	1	1	1	1	0	0	0	0	1	3
2	78	132	1	1	3	4	1	2	2	1	2	2	2	0	1	83	31	02/	1	70	2	3	2	4	25.1	3	1	0	0	0	1	1	0	0	2	0	2	3
9	52	144	1	2	2	4	1	2	2	1	2	2	0	0	1	83	31	02/	1	90	2	2	2	4	20.8	3	1	0	0	0	1	1	0	0	0	0	1	3
4	92	144	1	2	2	4	1	2	2	1	2	2	0	0	1	83	31	02/	1	90	2	2	2	4	22	3	1	0	0	0	1	1	0	0	0	0	1	3
12			1	2	2	4	1	2	1	1	2	1	0	0	1	83	31		1	90	2	2	1	4	27.4	4	1	0	0	0	1	1	1	0	0	0	1	3
1	78	152	1	2	2	4	1	1	1	1	2	1	2	0	1	83	31	02/	1	80	2	2	2	4	26	4	1	0	0	1	0	1	1	0	2	0	2	3
13	82	136	1	2	2	4	2	2	2	2	2	2	2	0		83	31	02/	1	90	2	2	2	4	23.2	1	1	0	0	0	0	0	0	0	2	0		3
10	80	160	1	2	2	3	1	2	2	1	2	2	2	0	1	83	31		1	80	2	2	2	3	24.5	3	1	0	1	0	0	1	0	0	2	0	2	3
2	78	136	1	2	2	4	1	2	1	1	2	2	0	0	1	83	31	02/	1	70	2	2	2	4	27	3	1	0	0	0	0	1	1	0	0	0	2	3
4	82	156	1	2	2	4	1	1	2	1	2	2	2	0	1	83	31		1	70	2	2	2	4	24.9	3	1	0	0	1	0	1	0	0	2	0	2	3
7	0	0	1	2	2	1	1	1	2	1	2	2	2	0	1	83	31		1	80	2	2	2	1	22.8	4	1	0	1	1	0	1	0	0	2	0	2	3
5			1	2	2	3	1	1	1	1	2	2	0	0	1	83	31	02/	1	80	2	2	2	3	26	5	1	0	1	1	0	1	1	0	0	0	1	3
11	74	121	1	2	2	4	1	2	1	1	2	2	0	0	1	83	31	02/	1	80	2	2	2	4	30.1	4	1	0	0	0	1	1	1	0	0	0	1	3
8	75	148	1	2	2	3	2	2	2	2	2	2	2	0	1	83	31		1	70	2	2	2	3	23.5	3	1	0	1	0	1	0	0	0	0	0	2	3
6	80	120	1	2	2	4	2	2	2	2	1	2	2	0		83	31		1	80	2	2	2	4	25.5	2	1	0	0	0	0	0	0	1	2	0		3
6			1	2	2	3	2	2	2	2	2	2	0	0		83	31		1	90	2	2	2	3	20.7	2	1	0	1	0	0	0	0	0	0	0	1	3
2	70	112	1	2	1	3	1	2	2	1	2	2	0	0	1	83	31	01/	1	80	2	1	2	3	22.3	4	1	1	1	0	0	1	0	0	0	0	2	3
6	0	0	1	2	2	4	1	2	2	1	2	1	2	0	1	83	31	02/	1	70	2	2	1	4	25.7	2	1	0	0	0	0	1	0	0	2	0	1	3
1	80	130	1	2	3	1	1	1	2	1	2	2	2	0	1	83	31		1	80	2	3	2	1	23	4	1	0	1	1	0	1	0	0	2	0	2	3
5	85	123	1	2	2	4	1	2	2	1	2	2	2	0	1	83	31	01/	1	80	2	2	2	4	23.6	3	1	0	0	0	1	1	0	0	2	0	2	3
8	72	120	1	2	2	4	1	2	1	1	2	1	2	0	1	83	31		1	80	3	2	1	4	26.5	3	1	0	0	0	0	1	1	0	2	0	2	3
6	0	0	1	1	2	4	2	2	2	2	2	2	2	0		83	31		1	80	2	2	2	4	25.5	2	1	0	0	0	1	0	0	0	2	0		3
10	0	0	1	1	2	4	1	2	1	1	2	2	2	0	1	83	31		1	70	2	2	2	4	28.5	4	1	0	0	0	1	1	1	0	2	0	2	3
4	0	0	1	2	2	4	1	2	1	1	2	2	2	0	1	83	31		1	90	2	2	2	4	27.1	4	1	0	0	0	1	1	1	0	2	0	2	3
7	94	136	1	2	2	4	2	2	1	2	2	2	2	0		83	31		1	80	3	2	2	4	30.4	2	1	0	0	0	0	0	1	0	2	0		3
12	80	120	1	1	2	4	1	2	1	1	2	1	2	0	1	83	31		1	90	2	2	1	4	26.7	4	1	0	0	0	1	1	1	0	2	0	2	3
12	80	120	1	2	2	1	1	2	2	1	2	2	2	0	1	83	31		1	80	2	2	2	1	23	3	1	0	1	0	0	1	0	0	2	0	2	3
5	80	120	1	2	2	3	1	2	2	1	2	2	2	0	1	83	31		1	80	2	2	2	3	23.9	3	1	0	1	0	0	1	0	0	2	0	2	3
5	80	137	1	2	2	3	1	2	2	1	2	1	2	0	1	83	31	01/	1	80	2	2	1	3	16.3	3	1	0	1	0	0	1	0	0	2	0	2	3
4	89	106	1	2	2	1	2	2	2	2	2	2	2	0		83	31	01/	1	30	2	2	2	1	21.9	2	1	0	1	0	0	0	0	0	2	0		3
1	80	120	1	2	3	1	1	1	2	1	2	2	2	0	1	83	31		1	80	2	3	2	1	23	4	1	0	1	1	0	1	0	0	2	0	2	3
3	64	164	1	2	2	4	1	1	1	1	2	2	2	0	1	83	31	01/	1	70	2	2	2	4	28.3	4	1	0	0	1	0	1	1	0	2	0	2020-02-01	3
8	72	159	1	2	2	3	2	1	2	2	2	2	2	0	1	83	31	01/	1	40	3	2	2	3	21.7	3	1	0	1	1	0	0	0	0	2	0	2020-02-01	3
5	80	128	1	1	2	4	2	2	2	2	2	2	2	0		83	31	01/	1	90	2	2	2	4	24.7	2	1	0	0	0	1	0	0	0	2	0		3
12	93	162	1	2	2	4	1	1	2	1	2	2	2	0	1	83	31		1	40	2	2	2	4	21.5	3	1	0	0	1	0	1	0	0	2	0	1	3
13	0	0	1	1	2	4	1	2	2	1	2	2	2	0	1	83	31		1	80	2	2	2	4	21.7	3	1	0	0	0	1	1	0	0	2	0	2	3
6	66	120	1	2	2	2	1	2	1	1	2	1	2	0	1	83	31		1	80	2	2	1	2	27.2	4	1	0	1	0	0	1	1	0	2	0	2	3
5	80	120	1	2	2	3	1	2	2	1	2	2	2	0	1	83	31		1	80	2	2	2	3	24.8	3	1	0	1	0	0	1	0	0	2	0	2	3
12	0	0	1	2	2	4	1	2	2	1	2	2	2	0		83	31		1	80	2	2	2	4	19.1	2	1	0	0	0	0	1	0	0	2	0		3
5	0	0	1	2	2	1	1	1	2	1	2	2	2	0	1	83	31		1	80	2	2	2	1	23	4	1	0	1	1	0	1	0	0	2	0	2	3
6	0	0	1	2	2	4	1	1	2	1	2	2	2	0	1	83	31	02/	1	90	3	2	2	4	22.6	3	1	0	0	1	0	1	0	0	2	0	2	3
4	70	132	1	1	3	4	1	1	2	1	2	2	2	0	1	83	31		1	10	2	3	2	4	20.9	4	1	0	0	1	1	1	0	0	2	0	2	3
12	83	165	1	2	2	4	1	1	2	1	2	2	2	0	1	83	31	01/	1	70	3	2	2	4	25.6	3	1	0	0	1	0	1	0	0	2	0	2	3
5	80	128	1	2	2	4	1	2	1	1	2	2	0	0	1	83	31	02/	1	90	2	2	2	4	27.8	4	1	0	0	0	1	1	1	0	0	0	1	3
5			1	2	2	4	2	2	2	2	2	2	0	0		83	31		1	70	2	2	2	4	20.2	2	1	0	0	0	1	0	0	0	0	0		3
5	74	126	1	2	2	3	1	2	2	1	2	1	2	0	1	83	31	01/	1	80	2	2	1	3	20.1	3	1	0	1	0	0	1	0	0	2	0	2	3
12	78	122	1	2	2	3	1	1	1	1	2	2	2	0	1	83	31		1	80	2	2	2	3	26.6	5	1	0	1	1	0	1	1	0	2	0	1	3
6			1	2	2	3	1	1	2	1	2	2	0	0	1	83	31		1	90	2	2	2	3	25.7	4	1	0	1	1	0	1	0	0	0	0	2	3
2	70	120	1	2	2	4	2	1	1	2	2	2	2	0	1	83	31		1	80	3	2	2	4	28.9	4	1	0	0	1	1	0	1	0	2	0	2	3
3	0	0	1	1	2	1	1	2	2	1	2	2	2	0	1	83	31	01/	1	40	2	2	2	1	23.8	4	1	0	1	0	1	1	0	0	2	0	2	3
6	85	165	1	2	2	4	2	2	2	2	1	2	2	0		83	31		1	90	2	2	2	4	21.6	2	1	0	0	0	0	0	0	1	2	0		3
6	0	0	1	2	2	4	1	2	2	1	2	2	2	0		83	31	01/	1	70	2	2	2	4	24	2	1	0	0	0	0	1	0	0	2	0		3
5	0	0	1	2	2	3	1	2	2	1	2	2	2	0	1	83	31		1	70	2	2	2	3	25.5	4	1	0	1	0	1	1	0	0	2	0	1	3
6	73	123	1	2	2	4	2	2	1	2	2	2	2	0		83	31		1	70	2	2	2	4	29.2	2	1	0	0	0	0	0	1	0	2	0	2	3
6	0	0	1	2	2	3	1	1	1	1	2	2	2	0	1	83	31		1	70	2	2	2	3	27.5	5	1	0	1	1	0	1	1	0	2	0	2	3
1	80	108	1	2	2	4	1	2	2	1	2	2	2	0	1	83	31		1	80	2	2	2	4	24.9	3	1	0	0	0	1	1	0	0	2	0	2	3
5	0	0	1	2	2	4	2	2	1	2	2	2	2	0		83	31		1	10	2	2	2	4	26.3	2	1	0	0	0	0	0	1	0	2	0		3
7	0	0	1	2	2	2	1	1	2	1	2	1	2	0	1	83	31	01/	1	80	2	2	1	2	21.7	4	1	0	1	1	0	1	0	0	2	0	2	3
12	82	120	1	2	2	4	1	2	2	1	2	2	2	0		83	31		1	80	2	2	2	4	19.3	2	1	0	0	0	0	1	0	0	2	0		3
6	74	130	1	2	2	4	1	2	2	1	2	2	2	0		83	31	02/	1	90	3	2	2	4	22.2	2	1	0	0	0	0	1	0	0	2	0		3
6	75	132	1	2	2	4	2	3	2	2	2	1	2	0	1	83	31	02/	1	90	2	2	1	4	20	2	1	0	0	1	0	0	0	0	2	0	2	3
12	78	128	1	2	2	4	1	2	2	1	2	2	2	0		83	31		1	70	2	2	2	4	23	2	1	0	0	0	0	1	0	0	2	0		3
4	0	0	1	2	2	4	1	2	1	1	2	1	2	0	1	83	31		1	80	2	2	1	4	26.6	4	1	0	0	0	1	1	1	0	2	0	2	3
4			1	2	2	4	1	2	2	1	2	2	0	0	1	83	31		1	70	5	2	2	4	21.6	3	1	0	0	0	1	1	0	0	0	0	1	3
4	0	0	1	2	2	4	1	1	1	1	2	2	2	0	1	83	31		1	90	2	2	2	4	27.7	5	1	0	0	1	1	1	1	0	2	0	1	3
12	66	145	1	1	2	4	2	2	1	2	2	1	2	0	1	83	31		1	80	2	2	1	4	27.4	3	1	0	0	0	1	0	1	0	2	0	2	3
7	0	0	1	2	2	4	1	2	1	1	2	2	2	0	1	83	31		1	70	3	2	2	4	30.8	3	1	0	0	0	0	1	1	0	2	0	2	3
6	85	132	1	2	2	4	1	2	2	1	2	1	2	0	1	83	31	02/	1	80	2	2	1	4	22.9	2	1	0	0	0	0	1	0	0	2	0	2	3
6			1	2	2	4	1	2	2	2	2	2	0	0		83	31		1	70	2	2	2	4	24.6	2	1	0	0	0	0	1	0	0	2	0		3
4			1	2	2	4	2	2	2	2	2	2	0	0		83	31		1	40	2	2	2	4	23.3	1	1	0	0	0	0	0	0	0	0	0		3
6	0	0	1	2	2	4	1	2	1	1	2	2	2	0	1	83	31		1	80	3	1	2	4	26	4	1	1	0	0	0	1	1	0	2	0	2	3
12			1	1	2	4	1	2	1	2	2	2	0	0		83	31	02/	1	80	2	3	2	4	26.1	4	1	0	0	0	1	1	1	0	0	0	1	3
12			1	2	2	4	1	2	2	1	2	2	0	0		83	31		1	80	2	2	2	4	22.5	2	1	0	0	0	0	1	0	0	0	0		3
12	72	120	1	2	2	1	2	2	2	2	2	2	0	0		83	31		1	70	2	2	2	1	24.5	2	1	0	1	0	0	0	0	0	0	0		3
5	0	0	1	2	2	4	2	2	2	1	2	1	2	0	1	83	31		1	70	2	2	1	4	20.9	1	1	0	0	0	0	0	0	0	2	0	2	3
4	0	0	1	2	2	4	2	2	1	2	2	2	2	0	1	83	31		1	80	2	2	2	4	26.4	3	1	0	0	0	1	0	1	0	2	0	1	3
4	92	128	1	2	2	1	1	2	2	1	2	2	2	0	1	83	31	02/	1	70	2	2	2	1	24.4	3	1	0	1	0	0	1	0	0	2	0	1	3
6	87	127	2	2	2	3	2	2	2	2	2	2	2	0	1	83	31		1	80	2	2	2	3	20.7	3	1	0	1	0	1	0	0	0	2	0		3
11	76	127	1	1	2	4	2	2	2	2	2	2	2	0		83	31		1	10	2	2	2	4	22.4	2	1	0	0	0	1	0	0	0	2	0		3
4	76	126	1	1	2	4	1	2	2	1	2	1	2	0	1	83	31		1	80	2	2	1	4	25.6	3	1	0	0	0	1	1	0	0	2	0	1	3
14	80	136	2	2	1	3	1	2	1	1	2	2	2	0	1	83	31		1	40	2	1	2	3	27.6	5	1	1	1	0	0	1	1	0	2	0	2	3
9	0	0	1	2	2	4	1	2	2	1	2	2	2	0	1	83	31	02/	1	80	2	2	2	4	25.6	3	1	0	0	0	1	1	0	0	2	0	2	3
3	86	134	1	2	2	4	2	2	2	1	2	2	0	0		83	31	02/	1	80	3	2	2	4	21	1	1	0	0	0	0	0	0	0	2	0		3
1			1	2	2	4	2	2	2	2	2	2	0	0		83	31		1	80	3	2	2	4	21.4	2	1	0	0	0	1	0	0	0	0	0	1	3
12			1	2	2	4	1	2	2	1	2	2	0	0		83	31		1	70	2	2	2	4	21.6	2	1	0	0	0	0	1	0	0	0	0		3
5	0	0	1	2	2	2	1	1	2	1	2	1	2	0	1	83	31	01/	1	80	2	2	1	2	21.7	4	1	0	1	1	0	1	0	0	2	0	2	3
13	60	130	1	2	2	4	1	2	2	1	2	2	2	0		83	31		1	80	2	2	2	4	18.9	2	1	0	0	0	0	1	0	0	2	0	2	3
9	80	130	1	2	2	4	1	2	2	1	2	2	2	0	1	83	31	02/	1	80	2	2	2	4	23.8	3	1	0	0	0	1	1	0	0	2	0	2	3
6	75	126	1	2	2	4	1	1	2	1	2	2	2	0	1	83	31	01/	1	90	3	2	2	4	22.1	3	1	0	0	1	0	1	0	0	2	0	2	3
6	80	120	1	2	2	4	1	2	2	1	2	2	2	0	1	83	31		1	80	2	2	2	4	24.2	3	1	0	0	0	1	1	0	0	2	0	1	3
6			1	2	3	4	1	2	2	1	2	2	0	0	1	83	31	01/	1	40	2	3	2	4	19.8	3	1	0	0	0	1	1	0	0	0	0	2	3
13			1	2	3	1	1	1	2	1	2	2	0	0	1	83	31	01/	1	80	2	3	2	1	24.6	4	1	0	1	1	0	1	0	0	0	0	2	3
6	80	120	1	2	2	4	2	2	2	2	2	2	2	0		83	31	01/	1	80	2	2	2	4	21.2	1	1	0	0	0	0	0	0	0	2	0		3
13			1	2	2	4	2	2	2	2	2	2	0	0		83	31	02/	1	80	2	2	2	4	20.2	1	1	0	0	0	0	0	0	0	0	0		3
1	83	127	1	2	2	4	2	2	2	2	2	2	0	0		83	31		1	80	2	2	2	4	20.9	2	1	0	0	0	1	0	0	0	0	0	1	3
12			1	2	2	1	2	2	2	2	2	2	0	0		83	31	02/	1	80	2	2	2	1	24.4	2	1	0	1	0	0	0	0	0	0	0		3
5	82	130	1	2	2	4	2	2	1	2	2	2	2	0		83	31		1	40	2	2	2	4	28	2	1	0	0	0	0	0	1	0	2	0		3
1	84	132	1	1	2	4	2	2	2	2	2	2	0	0		83	31	02/	1	10	2	2	2	4	25.4	2	1	0	0	0	1	0	0	0	0	0		3
7			1	2	2	4	1	2	2	1	2	1	0	0	1	83	31	02/	1	80	2	2	1	4	21.3	2	1	0	0	0	0	1	0	0	0	0	2	3
5	80	170	1	1	2	4	2	1	1	2	2	2	2	0	1	83	31		1	80	2	2	2	4	28.4	4	1	0	0	1	1	0	1	0	2	0	2	3
5	82	134	1	2	2	4	2	2	1	2	2	2	2	0		83	31		1	90	2	2	2	4	26.6	2	1	0	0	0	0	0	1	0	2	0		3
3	76	132	1	2	2	3	1	1	2	1	2	2	2	0	1	83	31	02/	1	80	3	2	2	3	22.8	4	1	0	1	1	0	1	0	0	2	0	1	3
12	78	120	1	2	2	4	1	1	1	1	2	2	2	0	1	83	31		1	80	2	2	2	4	27.3	4	1	0	0	1	0	1	1	0	2	0	1	3
3	0	0	1	2	2	3	1	2	2	1	2	2	2	0	1	83	31		1	70	2	2	2	3	22.6	4	1	0	1	0	1	1	0	0	0	0	2	3
13	74	126	1	2	2	4	1	1	1	1	2	2	2	0	1	83	31		1	80	2	2	2	4	27.4	4	1	0	0	1	0	1	1	0	2	0	2	3
12	88	147	1	2	2	4	1	2	2	1	2	2	2	0		83	31		1	70	2	2	2	4	22	2	1	0	0	0	0	1	0	0	2	0		3
4	75	136	1	2	2	4	2	2	1	1	2	2	2	0	1	83	31		1	70	2	2	2	4	29.2	2	1	0	0	0	0	0	1	0	2	0	2	3
11			1	2	2	1	1	2	2	1	2	2	0	0	1	83	31	02/	1	70	2	2	2	1	23.6	3	1	0	1	0	0	1	0	0	0	0	2	3
5	0	0	1	2	1	4	1	2	1	2	2	2	2	0	1	83	31	01/	1	70	2	2	2	4	28.6	4	1	0	0	0	1	1	1	0	2	0	2	3
4	80	123	1	2	2	4	1	2	1	1	2	2	2	0	1	83	31		1	80	2	2	2	4	26.6	3	1	0	0	0	0	1	1	0	2	0	1	3
14	78	128	1	2	2	4	1	2	2	1	2	1	2	0	1	83	31	02/	1	90	2	2	1	4	21.3	2	1	0	0	0	0	1	0	0	0	0	1	3
7	81	126	1	2	2	4	1	2	2	1	2	2	2	0		83	31		1	70	3	2	2	4	19.6	2	1	0	0	0	0	1	0	0	2	0		3
11	75	125	1	2	2	3	1	2	2	1	2	2	2	0	1	83	31		1	80	2	2	2	3	22.4	3	1	0	1	0	0	1	0	0	2	0	2	3
4	70	120	1	2	2	1	1	1	2	1	2	2	2	0	1	83	31		1	10	2	2	2	1	20	4	1	0	1	1	0	1	0	0	2	0	2	3
12	72	118	1	2	2	4	2	2	2	2	2	2	2	0		83	31		1	80	2	2	2	4	20.7	1	1	0	0	0	0	0	0	0	0	0		3
13	90	156	1	2	2	4	1	1	2	1	2	2	2	0	1	83	31		1	80	2	2	2	4	18.7	3	1	0	0	1	0	1	0	0	2	0	2	3
15	80	120	1	2	2	4	1	1	1	1	2	2	2	0	1	83	31		1	80	2	2	2	4	28.9	4	1	0	0	1	0	1	1	0	2	0	2	3
9	78	122	1	2	2	3	1	2	1	1	2	2	2	0	1	83	31		1	10	2	2	2	3	28.4	4	1	0	1	0	0	1	1	0	2	0	2	3
5	78	132	1	1	2	3	2	1	1	2	2	2	2	0	1	83	31	02/	1	70	2	2	2	3	26.1	5	1	0	1	1	1	0	1	0	2	0	2	3
12			1	2	2	3	2	2	2	2	2	2	0	0		83	31		1	70	2	2	2	3	19.6	2	1	0	1	0	0	0	0	0	0	0		3
11			1	2	2	4	2	2	2	2	2	2	0	0		83	31		1	80	2	2	2	4	20	1	1	0	0	0	0	0	0	0	0	0		3
4	70	130	1	2	3	4	2	2	2	2	2	2	2	0		83	31		1	70	2	3	2	4	24.3	2	1	0	0	0	1	0	0	0	2	0		3
2	66	128	1	2	2	4	2	2	2	2	2	2	2	0		83	31		1	90	2	2	2	4	25.9	1	1	0	0	0	0	0	0	0	2	0		3
5	78	154	1	2	2	4	2	2	1	2	2	2	0	0	1	83	31	02/	1	80	2	2	2	4	31.5	3	1	0	0	0	1	0	1	0	0	0	1	3
3	0	0	1	2	2	3	2	2	2	2	2	2	2	0		83	31		1	80	2	2	2	3	21.5	2	1	0	1	0	0	0	0	0	2	0		3
5	0	0	1	2	2	4	2	2	2	2	2	2	2	0		83	31		1	80	2	2	2	4	24.9	1	1	0	0	0	0	0	0	0	2	0		3
11	0	0	2	1	2	4	1	2	2	1	2	2	2	0	1	83	31		1	80	2	2	2	4	25.4	3	1	0	0	0	1	1	0	0	2	0	2	3
11	0	0	1	1	2	4	1	2	2	1	2	1	2	0	1	83	31	02/	1	80	2	2	1	4	24.3	3	1	0	0	0	1	1	0	0	2	0	2	3
3	74	130	1	2	2	3	1	2	2	1	2	1	2	0	1	83	31	02/	1	10	2	2	2	3	23.2	4	1	0	1	0	1	1	0	0	2	0	2	3
5			1	2	3	3	2	2	2	2	2	2	0	0		83	31		1	80	2	3	2	3	23.5	2	1	0	1	0	0	0	0	0	0	0	1	3
5	84	132	1	2	2	4	2	2	2	2	2	2	0	0		83	31	02/	1	80	2	2	2	4	20.2	1	1	0	0	0	0	0	0	0	0	0		3
9	87	120	1	2	2	4	1	1	2	1	2	2	2	0	1	83	31		1	80	2	2	2	4	23.4	3	1	0	0	1	0	1	0	0	2	0	2	3
6	80	130	1	2	3	4	1	2	1	1	2	2	2	0	1	83	31	01/	1	80	2	3	2	4	28.1	4	1	0	0	0	1	1	1	0	2	0	2	3
4	0	0	1	2	2	4	1	2	2	1	2	2	2	0		83	31	03/	1	80	3	2	2	4	25.9	2	1	0	0	0	0	1	0	0	2	0		3
3	70	130	1	2	2	4	2	1	2	1	2	2	0	0	1	83	31	01/	1	80	2	2	2	4	23.1	3	1	0	0	1	1	0	0	0	2	0	3	3
11	78	132	1	2	2	4	1	2	2	1	2	2	2	0		83	31		1	80	2	2	2	4	20.9	2	1	0	0	0	0	1	0	0	2	0		3
5	80	120	1	2	2	3	1	2	2	1	2	2	2	0	1	83	31	02/	1	40	2	2	2	3	21.4	3	1	0	1	0	0	1	0	0	2	0	2	3
1	84	132	1	1	2	1	2	1	2	2	2	2	2	0	1	83	31	02/	1	80	3	2	2	1	25.2	4	1	0	1	1	1	0	0	0	2	0	1	3
6			1	2	2	4	1	2	2	1	2	2	0	0		83	31		1	80	3	2	2	4	22.6	2	1	0	0	0	0	1	0	0	0	0		3
6	80	130	1	2	2	1	2	2	2	2	2	2	0	0	1	83	31	02/	1	90	2	2	2	1	22	3	1	0	1	0	1	0	0	0	0	0	1	3
4			1	2	2	4	2	2	2	2	2	1	0	0	1	83	31		1	90	2	2	1	4	21.6	1	1	0	0	0	0	0	0	0	0	0	1	3
3	0	0	1	2	2	4	2	2	2	2	2	2	2	0		83	31	01/	1	40	2	2	2	4	21.4	1	1	0	0	0	0	0	0	0	2	0	1	3
1	0	0	2	2	2	3	1	2	2	1	2	2	2	0	1	83	31		1	80	2	2	2	3	23.9	3	1	0	1	0	0	1	0	0	2	0	2	3
7			1	2	2	3	2	1	2	2	2	2	0	0	1	83	31		1	80	2	2	2	3	24.8	3	1	0	1	1	0	0	0	0	0	0		3
8	78	128	1	2	2	4	2	1	2	2	2	2	2	0		83	31	02/	1	80	2	2	2	4	20.2	2	1	0	0	1	0	0	0	0	2	0		3
6	85	170	1	1	2	4	1	2	2	1	2	2	2	0	1	83	31		1	70	2	2	2	4	24.3	3	1	0	0	0	1	1	0	0	2	0	1	3
6	78	122	1	2	2	1	1	1	2	1	2	2	2	0	1	83	31		1	80	2	2	2	1	23.6	4	1	0	1	1	0	1	0	0	2	0	1	3
5	80	120	1	2	2	3	1	1	2	1	2	2	2	0	1	83	31		1	40	2	2	2	3	25.3	4	1	0	1	1	0	1	0	0	2	0	2	3
13			1	2	2	1	1	2	2	1	2	1	0	0	1	83	31		1	80	2	2	1	1	22.1	3	1	0	1	0	0	1	0	0	0	0	1	3
12	0	0	1	2	2	4	1	1	2	1	2	2	2	0	1	83	31		1	70	3	2	2	4	21.3	3	1	0	0	1	0	1	0	0	2	0	2	3
6	65	150	1	2	2	4	1	2	2	1	2	1	2	0	1	83	31		1	80	2	2	1	4	23.3	2	1	0	0	0	0	1	0	0	2	0	2	3
12			1	2	2	4	2	1	2	2	2	2	0	0		83	31	02/	1	80	2	2	2	4	22.4	2	1	0	0	1	0	0	0	0	0	0		3
6			1	2	2	4	1	2	1	2	2	2	0	0		83	31		1	80	3	2	2	4	27.4	3	1	0	0	0	0	1	1	0	2	0	1	3
11			1	2	2	1	2	2	2	2	2	2	0	0		83	31		1	80	2	2	2	1	24.9	2	1	0	1	0	0	0	0	0	0	0		3
5			1	2	2	4	2	2	2	2	2	2	0	0		83	31		1	80	4	2	2	4	20.1	1	1	0	0	0	0	0	0	0	0	0		3
3	80	120	1	2	2	4	1	1	1	1	2	2	2	0	1	83	31		1	90	2	2	2	4	29.4	5	1	0	0	1	1	1	1	0	2	0	2	3
6	75	140	2	2	2	4	1	2	2	1	2	2	2	0		83	31		1	10	2	2	2	4	25.1	2	1	0	0	0	0	1	0	0	2	0		3
6			1	2	2	4	2	2	2	2	2	2	0	0		83	31		1	90	2	2	2	4	22	1	1	0	0	0	0	0	0	0	0	0		3
11	70	110	1	2	2	4	2	2	2	2	2	2	2	0		83	31	02/	1	40	3	2	2	4	25.3	1	1	0	0	0	0	0	0	0	2	0		3
3	73	129	1	2	2	4	1	2	1	1	2	2	2	0	1	83	31		1	70	2	2	2	4	26.6	3	1	0	0	0	0	1	1	0	2	0	2	3
6	0	0	1	2	2	4	1	2	1	1	2	2	2	0	1	83	31		1	90	2	2	2	4	27.3	3	1	0	0	0	0	1	1	0	2	0	2	3
10	0	0	1	2	2	4	1	2	2	1	2	2	2	0		83	31		1	90	2	2	2	4	22	2	1	0	0	0	0	1	0	0	2	0		3
6	70	130	1	2	2	4	1	2	2	1	2	2	2	0	1	83	31		1	10	3	2	2	4	24.6	3	1	0	0	0	1	1	0	0	2	0	2	3
12	73	141	1	2	2	4	1	2	2	1	2	2	2	0		83	31	02/	1	90	2	2	2	4	22.1	2	1	0	0	0	0	1	0	0	2	0		3
6	80	130	1	2	2	3	2	2	2	2	2	2	2	0		83	31		1	80	2	2	2	3	21.9	2	1	0	1	0	0	0	0	0	2	0		3
5	80	130	1	2	2	4	2	2	2	2	2	2	2	0		83	31		1	80	2	2	2	4	24	2	1	0	0	0	1	0	0	0	2	0		3
9	76	136	1	1	2	4	1	2	2	1	2	2	2	0	1	83	31	01/	1	10	2	2	2	4	22	3	1	0	0	0	1	1	0	0	2	0	2	3
9	80	120	1	2	2	1	1	2	2	1	2	2	2	0	1	83	31	01/	1	80	2	2	2	1	19.4	3	1	0	1	0	0	1	0	0	2	0	2	3
7	81	155	1	2	2	3	2	2	2	2	2	2	2	0		83	31		1	70	2	2	2	3	24.4	2	1	0	1	0	0	0	0	0	2	0	1	3
9	70	140	1	2	2	4	1	2	1	1	2	2	2	0	1	83	31		1	70	2	2	2	4	26.2	3	1	0	0	0	0	1	1	0	2	0	2	3
6	85	126	1	2	2	1	2	2	2	2	2	2	2	0		83	31		1	80	2	2	2	1	22.6	2	1	0	1	0	0	0	0	0	2	0		3
13	75	132	1	2	2	4	2	2	2	2	2	2	2	0		83	31	02/	1	90	2	2	2	4	24.9	1	1	0	0	0	0	0	0	0	2	0		3
1	0	0	1	2	2	4	1	2	2	1	2	2	2	0		83	31		1	70	2	2	2	4	23.9	2	1	0	0	0	0	1	0	0	2	0		3
12	86	132	1	2	2	4	1	2	2	1	2	2	0	0	1	83	31	02/	1	90	2	2	2	4	23.5	3	1	0	0	0	1	1	0	0	0	0	1	3
6	75	125	2	2	2	4	2	2	2	2	2	2	2	0		83	31	03/	1	70	2	2	2	4	19.9	1	1	0	0	0	0	0	0	0	2	0		3
2	81	125	1	2	2	4	1	2	2	1	2	2	2	0	1	83	31		1	70	3	2	2	4	23	3	1	0	0	0	1	1	0	0	2	0	1	3
25	80	126	1	2	2	4	2	2	2	2	2	2	2	0		83	31	02/	1	80	2	2	2	4	19.8	1	1	0	0	0	0	0	0	0	2	0		3
5	0	0	1	1	2	4	2	2	1	2	2	2	2	0	1	83	31	02/	1	70	3	2	2	4	26.7	3	1	0	0	0	1	0	1	0	2	0	2	3
5	80	128	1	2	2	1	1	1	2	1	2	2	2	0	1	83	31		1	80	2	2	2	1	25.2	4	1	0	1	1	0	1	0	0	2	0	2	3
24			1	2	2	1	1	2	2	1	2	1	0	0	1	83	31		1	80	2	2	1	1	21.5	3	1	0	1	0	0	1	0	0	0	0	1	3
5	70	116	1	2	2	4	2	2	2	2	2	2	2	0		83	31		1	10	2	2	2	4	22	1	1	0	0	0	0	0	0	0	2	0		3
9	0	0	1	2	2	4	1	2	1	1	2	2	2	0	1	83	31		1	90	2	2	3	4	33.3	4	1	0	0	0	1	1	1	0	2	0	2	3
12	80	130	1	2	2	4	1	2	2	1	2	2	2	0		83	31		1	80	2	2	2	4	23.4	2	1	0	0	0	0	1	0	0	2	0		3
1	74	112	1	2	2	4	1	2	2	1	2	2	2	0		83	31	02/	1	90	3	2	2	4	22.6	2	1	0	0	0	0	1	0	0	2	0		3
13	0	0	1	2	2	4	1	2	2	1	2	2	2	0		83	31		1	70	2	2	2	4	21.6	2	1	0	0	0	0	1	0	0	2	0		3
1	65	123	1	2	2	3	1	2	2	1	2	2	2	0	1	83	31		1	80	2	2	2	3	22.9	4	1	0	1	0	1	1	0	0	2	0	2	3
5	80	130	1	2	2	4	1	1	1	1	2	2	2	0	1	83	31		1	80	2	2	2	4	28.3	4	1	0	0	1	0	1	1	0	2	0	2	3
5	80	130	1	2	2	4	2	2	1	2	2	2	2	0		83	31	01/	1	70	2	2	2	4	26.6	2	1	0	0	0	0	0	1	0	2	0		3
13	85	130	1	2	2	4	1	2	1	1	2	2	2	0	1	83	31		1	80	2	2	2	4	27.5	3	1	0	0	0	0	1	1	0	2	0	2	3
7	60	150	1	2	3	4	1	2	2	1	2	1	2	0	1	83	31		1	80	2	3	1	4	21.6	2	1	0	0	0	0	1	0	0	2	0	2	3
6			1	2	2	4	1	2	2	1	2	2	0	0	1	83	31	02/	1	80	3	2	2	4	22.9	3	1	0	0	0	1	1	0	0	0	0	1	3
6	0	0	1	2	2	4	1	2	1	1	2	1	2	0	1	83	31		1	80	2	2	1	4	29.1	3	1	0	0	0	0	1	1	0	2	0	2	3
5	76	128	1	2	2	3	1	2	2	2	2	2	0	0		83	31		1	90	2	2	2	3	23	3	1	0	1	0	0	1	0	0	2	0	2	3
4	74	126	1	2	2	4	2	2	2	2	2	2	0	0		83	31		1	90	2	2	2	4	19	1	1	0	0	0	0	0	0	0	0	0		3
13	76	122	1	2	2	3	2	2	2	2	2	2	0	0		83	31		1	10	2	2	2	3	25.8	2	1	0	1	0	0	0	0	0	0	0		3
11	72	126	1	2	2	4	2	2	2	2	2	2	0	0		83	31		1	90	2	2	2	4	23.4	1	1	0	0	0	0	0	0	0	0	0		3
6	76	132	1	2	2	4	2	2	2	2	2	2	0	0		83	31		1	80	2	2	2	4	19.4	1	1	0	0	0	0	0	0	0	0	0		3
3	80	128	1	2	3	4	1	2	2	1	2	1	2	0	1	83	31	02/	1	80	2	3	1	4	22.5	2	1	0	0	0	0	1	0	0	2	0	2	3
7	0	0	1	2	2	2	1	1	2	1	2	2	2	0	1	83	31		1	70	2	2	2	2	25.2	4	1	0	1	1	0	1	0	0	2	0	2	3
3			1	2	1	4	2	2	1	2	2	2	0	0	1	83	31	02/	1	80	2	1	2	4	33.3	3	1	1	0	0	0	0	1	0	0	0	1	3
2	78	136	1	2	2	4	1	1	2	1	2	2	2	0	1	83	31	01/	1	80	2	2	2	4	22	3	1	0	0	1	0	1	0	0	2	0	2	3
1	70	120	1	2	2	1	1	2	2	1	2	2	2	0	1	83	31	02/	1	70	2	2	2	1	25.3	3	1	0	1	0	0	1	0	0	0	0	1	3
5	0	0	1	2	2	4	1	2	2	1	2	2	2	0		83	31	02/	1	80	2	2	2	4	25.3	2	1	0	0	0	0	1	0	0	2	0		3
1	0	0	1	1	2	4	1	2	2	1	2	2	2	0	1	83	31	02/	1	80	2	2	2	4	21.7	3	1	0	0	0	1	1	0	0	2	0	2	3
6	0	0	1	2	2	3	1	2	2	1	2	2	2	0	1	83	31		1	70	2	2	2	3	23.9	4	1	0	1	0	1	1	0	0	2	0	2020-02-01	3
11	70	124	1	2	2	4	1	2	2	1	2	2	2	0	1	83	31		1	90	2	2	2	4	20.1	2	1	0	0	0	0	1	0	0	2	0	2	3
8	0	0	1	2	2	1	2	1	2	2	2	1	2	0	1	83	31	02/04/	1	70	2	2	1	1	21.5	3	1	0	1	1	0	0	0	0	2	0	2	3
12	87	132	1	2	2	4	2	2	2	2	2	2	0	0		83	31	02/	1	40	2	2	2	4	20.3	1	1	0	0	0	0	0	0	0	0	0		3
6	70	126	1	2	2	3	1	2	2	1	2	1	2	0	1	83	31		1	80	2	2	1	3	20.9	3	1	0	1	0	0	1	0	0	2	0	2	3
13	78	134	1	2	2	1	1	2	2	1	2	2	2	0	1	83	31	02/	1	70	2	2	2	1	19.8	3	1	0	1	0	0	1	0	0	0	0	2	3
12	74	126	1	2	2	4	2	2	1	2	2	2	0	0		83	31		1	90	2	2	2	4	26	2	1	0	0	0	0	0	1	0	0	0		3
5	69	117	1	2	2	4	1	2	2	1	2	1	2	0	1	83	31		1	70	2	2	1	4	21.2	3	1	0	0	0	1	1	0	0	2	0	2	3
7	62	114	1	2	2	4	1	1	2	1	2	1	2	0	1	83	31	02/	1	80	2	2	1	4	24.2	4	1	0	0	1	1	1	0	0	0	0	2	3
9	80	120	1	1	2	4	1	2	2	1	2	2	2	0	1	83	31	01/	1	10	2	2	2	4	22	3	1	0	0	0	1	1	0	0	2	0	2	3
7	80	120	1	2	2	4	1	2	2	1	2	2	2	0		83	31	02/	1	80	2	2	2	4	24.4	2	1	0	0	0	0	1	0	0	2	0		3
2	77	167	1	2	2	1	1	1	1	1	2	2	2	0	1	83	31		1	70	2	2	2	1	26.7	5	1	0	1	1	0	1	1	0	2	0	2	3
13	78	132	1	2	2	4	2	2	2	2	2	2	0	0		83	31		1	90	3	2	2	4	24.7	1	1	0	0	0	0	0	0	0	0	0		3
10	78	124	2	2	2	1	2	2	2	2	2	2	0	0	1	83	31		1	80	2	2	2	1	16	3	1	0	1	0	1	0	0	0	0	0	2	3
1	78	120	1	2	2	4	2	2	2	2	2	2	0	0		83	31		1	80	2	2	2	4	21.6	1	1	0	0	0	0	0	0	0	0	0		3
4	86	136	1	2	2	4	1	1	2	1	2	2	2	0	1	83	31	01/	1	80	2	2	2	4	22	3	1	0	0	1	0	1	0	0	2	0	2	3
15	0	0	1	2	2	4	1	2	2	2	2	2	2	0		83	31		1	80	2	2	2	4	23.5	2	1	0	0	0	0	1	0	0	2	0		3
6	0	0	1	2	2	4	1	2	2	1	2	2	2	0		83	31		1	70	2	2	2	4	22.4	2	1	0	0	0	0	1	0	0	2	0		3
6	85	168	1	1	2	4	1	2	1	1	2	1	2	0	1	83	31		1	70	2	2	1	4	29.4	4	1	0	0	0	1	1	1	0	2	0	1	3
5	0	0	1	2	2	4	1	1	1	1	2	2	2	0	1	83	31		1	80	2	2	2	4	110.2	4	1	0	0	1	0	1	1	0	2	0	2	3
6			1	2	2	4	2	1	2	2	2	1	0	0	1	83	31		1	90	2	2	1	4	23	2	1	0	0	1	0	0	0	0	0	0	2	3
11	0	0	1	2	1	4	1	2	1	1	2	2	2	0	1	83	31		1	80	3	1	2	4	26	4	1	1	0	0	0	1	1	0	2	0	2	3
10			1	2	2	4	1	1	1	1	2	2	0	0	1	83	31		1	70	2	2	2	4	28.6	4	1	0	0	1	0	1	1	0	0	0	2	3
6	78	120	1	2	2	4	1	2	2	1	2	2	0	0		83	31	02/	1	70	2	2	2	4	22.9	2	1	0	0	0	0	1	0	0	0	0		3
11	80	136	2	2	2	1	1	2	1	1	2	2	2	0	1	83	31		1	40	2	1	2	3	27.6	5	1	1	1	0	0	1	1	0	2	0	2	3
13	73	127	1	2	2	4	1	2	2	1	2	2	0	0	1	83	31	02/	1	70	2	2	2	4	22.7	3	1	0	0	0	1	1	0	0	0	0	1	3
4	0	0	1	2	2	4	1	2	1	1	2	2	2	0	1	83	31		1	90	2	2	2	4	36.5	3	1	0	0	0	0	1	1	0	2	0	2	3
4	70	120	1	2	2	4	2	1	2	2	2	2	2	0		83	31	01/	1	90	3	2	2	4	22.1	2	1	0	0	1	0	0	0	0	0	0		3
6	0	0	1	2	1	3	1	2	2	1	2	1	2	0	1	83	31	01/	1	40	2	1	1	3	22.7	4	1	1	1	0	0	1	0	0	2	0	2	3
13	0	0	1	1	2	4	1	2	1	1	2	2	2	0	1	83	31	01/	1	90	3	2	2	4	27.1	4	1	0	0	0	1	1	1	0	2	0	2	3
5			1	2	2	4	1	1	1	2	2	2	0	0	1	83	31		1	80	2	2	2	4	28.9	4	1	0	0	1	0	1	1	0	2	0	2	3
4	76	138	1	2	1	4	1	2	2	1	2	1	0	0	1	83	31	02/	1	90	2	1	1	4	20.9	3	1	1	0	0	0	1	0	0	0	0	2	3
6	80	136	1	2	2	4	2	1	1	2	2	2	2	0	1	83	31		1	70	2	2	2	4	29.3	4	1	0	0	1	1	0	1	0	2	0	2	3
6	78	130	1	2	2	4	1	2	2	1	2	2	2	0		83	31		1	80	2	2	2	4	25.3	2	1	0	0	0	0	1	0	0	2	0		3
5	70	120	1	2	2	4	2	2	1	2	2	2	2	0		83	31		1	70	2	2	2	4	27.5	2	1	0	0	0	0	0	1	0	2	0		3
5	100	160	1	2	2	4	1	2	1	1	2	2	0	0	1	83	31	02/	1	70	2	2	2	4	26.2	4	1	0	0	0	1	1	1	0	0	0	2	3
6	96	148	1	2	2	4	2	2	2	2	2	2	0	0		83	31	02/	1	90	2	2	2	4	24.5	2	1	0	0	0	1	0	0	0	0	0	1	3
6	80	130	1	2	2	1	1	2	2	1	2	1	2	0	1	83	31		1	80	2	2	1	1	22.7	4	1	0	1	0	1	1	0	0	2	0	2	3
9			1	2	2	4	2	2	2	2	2	2	0	0		83	31		1	80	3	2	2	4	23.6	1	1	0	0	0	0	0	0	0	0	0		3
2	70	120	1	2	2	4	1	2	2	1	2	2	0	0		83	31	01/	1	80	2	2	2	4	19.4	2	1	0	0	0	0	1	0	0	0	0		3
5	80	130	1	1	2	2	1	2	1	1	2	2	2	0	1	83	31		1	80	2	2	2	2	28.6	5	1	0	1	0	1	1	1	0	2	0	2	3
6	76	128	1	2	2	4	1	1	1	1	2	2	0	0	1	83	31		1	70	3	2	2	4	33	5	1	0	0	1	1	1	1	0	0	0	2	3
7	62	106	1	2	2	3	1	2	1	1	2	2	0	0	1	83	31	02/	1	70	4	2	2	3	29.8	4	1	0	1	0	0	1	1	0	0	0	2	3
5	75	126	1	1	2	3	1	2	1	1	2	2	2	0	1	83	31	02/	1	90	2	2	2	3	26.5	5	1	0	1	0	1	1	1	0	0	0	2	3
5	84	138	1	2	2	1	1	2	2	1	2	2	0	0	1	83	31	02/	1	90	2	2	2	3	23.2	3	1	0	1	0	0	1	0	0	2	0	2	3
＜1	0	0	1	2	2	4	1	2	1	1	2	2	2	0	1	83	31	02/	1	80	2	2	2	4	29.9	3	1	0	0	0	0	1	1	0	2	0	2	3
4			1	2	2	4	2	2	1	2	2	2	0	0		83	31		1	70	2	2	2	4	27.1	2	1	0	0	0	0	0	1	0	0	0		3
6			1	2	3	3	2	2	2	2	2	2	0	0	1	83	31		1	80	2	3	2	3	21.7	3	1	0	1	0	1	0	0	0	0	0	2	3
12			1	2	3	4	1	2	2	1	2	2	0	0		83	31		1	70	2	3	2	4	19.1	2	1	0	0	0	0	1	0	0	0	0		3
4	70	140	1	2	2	4	2	3	2	1	2	2	2	0	1	83	31	02/	1	90	2	2	1	4	20	2	1	0	0	1	0	0	0	0	2	0	2	3
12	74	126	1	2	2	4	2	2	2	2	2	2	0	0		83	31	02/	1	80	2	2	2	4	25.3	1	1	0	0	0	0	0	0	0	0	0		3
6	80	130	1	2	2	1	2	1	2	2	2	2	2	0	1	83	31		1	80	2	2	2	1	23.6	3	1	0	1	1	0	0	0	0	2	0	2	3
5	78	135	1	2	2	4	1	2	2	1	2	2	2	0	1	83	31	02/	1	80	2	2	2	4	25.3	3	1	0	0	0	1	1	0	0	2	0	2	3
5	80	126	1	2	2	4	2	1	2	2	2	2	2	0		83	31		1	80	2	2	2	4	25.4	2	1	0	0	1	0	0	0	0	2	0		3
4			1	2	2	4	1	2	2	1	2	2	0	0		83	31		1	80	3	2	2	4	22.1	2	1	0	0	0	0	1	0	0	0	0		3
12	74	134	2	1	2	3	1	2	2	1	2	2	2	0	1	83	31		1	70	2	2	2	3	25.4	4	1	0	1	0	1	1	0	0	2	0	2	3
6	0	0	1	2	2	4	1	1	2	1	2	1	2	0	1	83	31		1	90	2	2	1	4	20.5	3	1	0	0	1	0	1	0	0	2	0	3	3
5			2	2	2	3	2	2	2	2	2	2	0	0		83	31	02/	1	70	2	2	2	3	22.5	2	1	0	1	0	0	0	0	0	0	0		3
11	0	0	1	2	2	4	2	2	2	2	2	2	2	0		83	31		1	80	3	2	2	4	25.7	2	1	0	0	0	1	0	0	0	2	0		3
12	84	132	1	2	2	4	1	2	1	1	2	2	2	0	1	83	31		1	80	2	2	2	4	27.5	3	1	0	0	0	0	1	1	0	2	0	2	3
4	0	0	1	2	2	4	1	2	2	1	2	2	2	0		83	31		1	70	2	2	2	4	24.6	2	1	0	0	0	0	1	0	0	2	0		3
4	76	132	1	2	2	1	1	2	2	1	2	2	0	0	1	83	31		1	80	3	2	2	1	22.7	3	1	0	1	0	0	1	0	0	0	0	1	3
13	70	120	1	2	2	4	1	2	1	1	2	1	2	0	1	83	31	01/	1	80	3	2	1	4	27.4	3	1	0	0	0	0	1	1	0	2	0	1	3
＜1	78	130	1	2	2	4	2	2	2	2	2	2	2	0		83	31	01/	1	70	2	2	2	4	24.2	2	1	0	0	0	1	0	0	0	2	0		3
12	78	126	1	2	2	4	2	2	2	2	2	2	0	0		83	31	02/	1	70	2	2	2	4	18.4	2	1	0	0	0	1	0	0	0	0	0	1	3
7	0	0	1	2	2	4	2	2	2	2	2	2	2	0		83	31	02/	1	80	2	2	2	4	25.4	1	1	0	0	0	0	0	0	0	2	0		3
6	74	120	1	2	2	4	2	2	2	2	2	2	2	0		83	31		1	10	2	2	2	4	22.2	1	1	0	0	0	0	0	0	0	2	0		3
4	0	0	1	2	2	4	1	2	2	1	2	2	2	0		83	31	02/	1	80	2	2	2	4	23.4	2	1	0	0	0	0	1	0	0	2	0		3
12	76	140	1	2	2	4	1	2	1	1	2	2	2	0	1	83	31	03/	1	80	2	2	2	4	27.3	3	1	0	0	0	0	1	1	0	2	0	1	3
6			2	2	2	3	2	2	2	2	2	1	0	0	1	83	31		1	80	2	2	1	3	22.8	2	1	0	1	0	0	0	0	0	0	0	2	3
7			1	2	2	1	2	2	2	2	2	2	0	0		83	31	02/	1	80	2	2	2	1	24.5	2	1	0	1	0	0	0	0	0	0	0		3
4			1	2	2	4	1	2	1	1	2	2	0	0	1	83	31		1	80	2	2	2	4	28.6	4	1	0	0	0	1	1	1	0	0	0	2	3
5			1	2	1	4	1	2	1	1	2	2	0	0	1	83	31		1	80	2	1	2	4	26	5	1	1	0	0	1	1	1	0	0	0	2	3
12	81	136	2	2	2	1	2	2	2	2	2	2	2	0		83	31	02/	1	80	2	2	2	1	19.4	2	1	0	1	0	0	0	0	0	2	0		3
5	0	0	1	2	2	4	1	2	1	1	2	2	2	0	1	83	31		1	70	3	2	2	4	26.4	3	1	0	0	0	0	1	1	0	2	0	1	3
11	92	140	1	2	2	4	1	2	2	1	2	1	0	0	1	83	31		1	80	2	2	1	4	25.9	2	1	0	0	0	0	1	0	0	0	0	2	3
13			1	2	2	4	2	2	2	2	2	2	0	0		83	31		1	80	3	2	2	4	19	1	1	0	0	0	0	0	0	0	0	0		3
5			1	2	2	3	2	1	2	2	2	1	0	0	1	83	31		1	80	2	2	1	3	23.2	3	1	0	1	1	0	0	0	0	0	0		3
11	80	130	1	2	2	4	1	2	2	1	2	1	2	0	1	83	31		1	80	2	2	1	4	21.4	2	1	0	0	0	0	1	0	0	2	0	2	3
6	76	124	1	2	2	4	2	2	2	2	2	2	0	0		83	31		1	70	2	2	2	4	23.7	2	1	0	0	0	1	0	0	0	0	0	1	3
6	90	158	1	2	2	4	1	2	2	1	2	2	0	0	1	83	31	02/	1	80	2	2	2	4	25.9	3	1	0	0	0	1	1	0	0	0	0	1	3
1	78	110	1	2	2	4	2	1	2	2	2	2	2	0		83	31		1	70	2	2	2	4	25.3	2	1	0	0	1	0	0	0	0	2	0		3
3	78	135	1	2	1	4	1	2	1	1	2	1	2	0	1	83	31		1	80	2	1	1	4	26.4	4	1	1	0	0	0	1	1	0	2	0	2	3
4	0	0	1	2	2	4	1	2	1	1	2	2	2	0	1	83	31		1	80	3	2	2	4	26	3	1	0	0	0	0	1	1	0	2	0	2	3
6	78	135	1	2	1	4	1	2	2	1	2	2	2	0	1	83	31		1	80	2	1	2	4	22.5	4	1	1	0	0	1	1	0	0	2	0	2	3
1	73	156	1	2	2	4	1	2	2	1	2	2	2	0	1	83	31		1	80	2	2	2	4	20.9	3	1	0	0	0	1	1	0	0	2	0	1	3
6			1	2	2	4	1	2	1	1	2	2	0	0	1	83	31		1	80	2	2	2	4	29.1	4	1	0	0	0	1	1	1	0	0	0	2	3
11			1	2	2	4	1	2	2	1	2	2	0	0		83	31		1	30	2	2	2	4	21.9	2	1	0	0	0	0	1	0	0	0	0		3
6	0	0	1	2	2	4	1	2	1	1	2	2	2	0	1	83	31		1	80	2	2	2	4	27.4	4	1	0	0	0	1	1	1	0	2	0	2	3
12	68	123	1	2	2	1	1	2	2	1	2	2	2	0	1	83	31		1	80	2	2	2	1	24.2	3	1	0	1	0	0	1	0	0	2	0	2	3
5			1	2	2	4	1	2	2	1	2	2	0	0		83	31		1	90	3	2	2	4	18.6	2	1	0	0	0	0	1	0	0	0	0		3
9	79	135	1	1	2	4	2	1	1	2	2	2	2	0	1	83	31		1	80	2	2	2	4	27.5	4	1	0	0	1	1	0	1	0	2	0	1	3
6	82	127	1	2	2	4	1	2	2	1	2	1	2	0	1	83	31		1	80	2	2	1	4	24.5	2	1	0	0	0	0	1	0	0	2	0	2	3
4	68	112	1	2	2	4	1	2	1	1	2	2	2	0	1	83	31		1	90	2	2	2	4	26	3	1	0	0	0	0	1	1	0	2	0	2	3
10	80	126	2	2	2	4	1	2	2	1	2	2	2	0		83	31	02/	1	40	2	2	2	4	25.5	2	1	0	0	0	0	1	0	0	2	0		3
6	75	135	1	2	2	4	2	2	2	2	2	1	2	0	1	83	31	03/	1	90	3	2	1	4	21.5	1	1	0	0	0	0	0	0	0	2	0	1	3
6			1	1	2	4	1	1	2	1	2	2	0	0	1	83	31		1	80	2	2	2	4	22.9	4	1	0	0	1	1	1	0	0	0	0	2	3
5	0	0	1	2	2	3	2	2	2	2	2	2	2	0	1	83	31	01/	1	70	2	2	2	3	24.4	3	1	0	1	0	1	0	0	0	2	0	2	3
2	80	113	1	1	2	4	2	2	1	2	2	2	2	0	1	83	31		1	80	2	2	2	4	29.4	3	1	0	0	0	1	0	1	0	2	0	1	3
11	80	130	1	2	3	4	1	2	2	1	2	2	0	0		83	31	01/	1	90	2	3	2	4	19	2	1	0	0	0	0	1	0	0	0	0		3
11	74	133	1	1	2	3	1	2	2	1	2	2	2	0	1	83	31		1	40	2	2	2	3	22.9	4	1	0	1	0	1	1	0	0	2	0	2	3
2			1	2		4	1	1	2	1	2	1	1	0	1	83	31		1	40	2		1	4	23.6	3	1	0	0	1	0	1	0	0	1	0		3
6	76	128	1	2	2	4	2	2	2	2	2	2	0	0		83	31	01/	1	80	2	2	2	4	23.6	1	1	0	0	0	0	0	0	0	0	0		3
4	70	120	2	1	2	4	2	1	2	2	2	2	0	0	1	83	31		1	70	2	2	2	4	20	3	1	0	0	1	1	0	0	0	0	0	2	3
5	70	120	1	2	2	4	2	1	2	2	2	2	0	0		83	31	01/	1	80	2	2	2	4	24.2	2	1	0	0	1	0	0	0	0	0	0		3
6	80	125	1	2	2	3	1	2	2	1	2	1	2	0	1	82	31		1	80	2	2	1	3	24.8	3	1	0	1	0	0	1	0	0	2	0	2	3
5	0	0	1	2	2	4	2	1	1	2	2	2	2	0	1	82	31		1	80	2	2	2	4	26.7	4	1	0	0	1	1	0	1	0	2	0	1	3
5	70	128	1	2	2	4	2	2	1	2	2	1	2	0	1	82	31	02/	1	80	2	2	1	4	29.9	2	1	0	0	0	0	0	1	0	0	0	1	3
4	78	132	1	2	2	4	2	2	2	2	2	2	0	0		82	31	01/	1	70	2	2	2	4	24.4	2	1	0	0	0	1	0	0	0	0	0	1	3
4	0	0	1	2	2	4	1	2	1	1	2	2	2	0	1	82	31		1	70	2	2	2	4	28.3	4	1	0	0	0	1	1	1	0	2	0		3
4	53	104	1	2	2	2	1	2	2	2	2	2	0	0		82	31	02/	1	70	2	2	2	1	24.4	3	1	0	1	0	0	1	0	0	2	0	1	3
4	84	150	1	1	2	4	2	1	2	2	2	2	0	0	1	82	31	02/	1	80	3	2	2	4	23.4	3	1	0	0	1	1	0	0	0	0	0	1	3
5	78	131	1	2	2	4	1	1	2	1	2	2	0	0	1	82	31	02/	1	80	2	2	2	4	21.4	4	1	0	0	1	1	1	0	0	0	0	1	3
5	88	134	1	1	2	3	2	1	2	2	2	2	0	0	1	82	31	02/	1	80	2	2	2	3	20.2	4	1	0	1	1	1	0	0	0	0	0	1	3
12	76	147	1	2	2	4	1	2	1	1	2	1	2	0	1	82	31	01/	1	80	2	2	1	4	27	4	1	0	0	0	1	1	1	0	2	0	2	3
7	78	136	1	2	2	4	1	1	2	1	2	2	2	0	1	82	31		1	70	2	2	2	4	23.8	4	1	0	0	1	1	1	0	0	2	0	2	3
4	77	123	1	1	2	4	2	1	2	2	2	1	2	0	1	82	31	01/	1	80	2	2	1	4	22.7	3	1	0	0	1	1	0	0	0	2	0	2	3
3	0	0	1	2	2	4	2	2	2	2	2	2	2	0		82	31		1	80	2	2	2	4	17.1	1	1	0	0	0	0	0	0	0	2	0		3
6	78	136	1	2	2	4	2	2	2	2	2	2	2	0		82	31	02/	1	90	2	2	2	4	23.2	1	1	0	0	0	0	0	0	0	2	0		3
6	80	130	1	1	2	4	2	1	1	2	2	2	0	0	1	82	31	02/	1	70	2	2	2	4	28.1	4	1	0	0	1	1	0	1	0	0	0	1	3
2	74	128	1	2	2	4	1	2	2	1	2	2	0	0	1	82	31	02/	1	80	2	2	2	4	23.8	3	1	0	0	0	1	1	0	0	0	0	1	3
6	74	122	1	2	2	4	1	2	2	1	1	2	0	0	1	82	31		1	80	2	2	2	4	23.3	4	1	0	0	0	1	1	0	1	0	0	1	3
13	83	126	1	2	2	4	1	2	2	1	2	2	0	0	1	82	31	02/	1	90	2	2	2	4	26.2	4	1	0	0	0	1	1	1	0	0	0	1	3
12	74	125	1	2	2	4	1	2	2	1	2	1	2	0	1	82	31		1	80	2	2	1	4	23.8	2	1	0	0	0	0	1	0	0	2	0	2	3
5	87	132	1	2	2	4	2	2	2	2	2	2	0	0		82	31		1	80	2	2	2	4	21	2	1	0	0	0	1	0	0	0	0	0	1	3
1	90	140	1	2	2	4	2	2	1	2	2	2	0	0	1	82	31	02/	1	90	2	2	2	4	31	3	1	0	0	0	1	0	1	0	0	0	1	3
5			1	2	2	4	1	2	2	1	2	1	0	0	1	82	31		1	90	2	2	1	4	22.5	2	1	0	0	0	0	1	0	0	0	0	1	3
3	81	132	1	2	2	4	1	2	2	1	2	2	2	0		82	31		1	80	2	2	2	4	22.9	2	1	0	0	0	0	1	0	0	2	0		3
5	74	126	1	2	2	3	1	2	1	1	2	2	0	0	1	82	31	02/	1	90	2	2	2	3	27	4	1	0	1	0	0	1	1	0	0	0		3
4	80	132	1	2	2	4	1	1	2	1	2	1	2	0	1	82	31		1	80	3	2	1	4	20.8	3	1	0	0	1	0	1	0	0	2	0	1	3
6	84	120	1	2	2	1	1	2	1	1	2	1	2	0	1	82	31		1	40	2	2	1	1	26	4	1	0	1	0	0	1	1	0	2	0	1	3
8	76	126	1	2	2	4	2	1	1	2	2	1	2	0	1	82	31	01/	1	10	2	2	1	4	27.7	3	1	0	0	1	0	0	1	0	2	0	1	3
12	74	126	1	2	2	4	1	2	2	1	2	1	0	0	1	82	31	02/	1	90	2	2	1	4	21.1	3	1	0	0	0	1	1	0	0	0	0	1	3
6	86	136	1	2	2	4	1	2	2	1	2	2	0	0	1	82	31	02/	1	80	2	2	2	4	26.2	4	1	0	0	0	1	1	1	0	0	0	1	3
12	80	130	1	2	2	4	1	2	2	2	2	2	2	0		82	31	02/	1	80	2	2	2	4	25.6	3	1	0	0	0	1	1	0	0	2	0	2	3
12	84	122	1	2	2	4	2	2	2	2	2	2	0	0		82	31	02/	1	80	2	2	2	4	24	2	1	0	0	0	1	0	0	0	0	0	1	3
5			1	2	2	4	1	2	2	1	2	2	0	0		82	31	02/	1	70	2	2	2	4	24.9	2	1	0	0	0	0	1	0	0	0	0		3
1	80	130	1	2	2	4	1	2	2	1	2	2	0	0	1	82	31	02/	1	80	2	2	2	4	20.2	3	1	0	0	0	1	1	0	0	0	0	1	3
7	74	132	1	2	2	3	2	2	2	2	2	1	2	0	1	82	31	02/	1	90	2	2	1	3	25.1	2	1	0	1	0	0	0	0	0	0	0	2	3
7	70	120	1	2	2	4	2	2	2	2	2	2	0	0		82	31	02/	1	90	2	2	2	4	21.1	2	1	0	0	0	1	0	0	0	0	0	1	3
8	90	140	1	1	2	4	1	1	2	1	2	2	0	0	1	82	31	02/	1	90	2	2	2	4	22.8	4	1	0	0	1	1	1	0	0	0	0	1	3
8	86	136	1	2	2	4	1	2	1	1	2	1	0	0	1	82	31	02/	1	80	2	2	1	4	28.1	4	1	0	0	0	1	1	1	0	0	0	1	3
8	78	128	1	2	2	1	2	2	2	2	2	2	0	0	1	82	31		1	70	2	2	2	1	20.7	3	1	0	1	0	1	0	0	0	0	0	1	3
6	75	129	1	2	2	4	2	1	2	2	2	2	0	0	1	82	31	02/	1	80	2	2	2	4	24	3	1	0	0	1	1	0	0	0	0	0	1	3
7	78	130	1	2	2	3	1	2	1	1	2	2	2	0	1	82	31	02/	1	80	2	2	2	3	26.4	5	1	0	1	0	1	1	1	0	2	0	2	3
3	80	120	1	2	2	4	1	2	1	1	2	2	2	0	1	82	31		1	80	2	2	2	4	27.3	3	1	0	0	0	0	1	1	0	2	0	2	3
7	70	138	1	2	2	4	2	1	1	2	1	2	2	0	1	82	31	02/	1	20	2	2	2	4	26	5	1	0	0	1	1	0	1	1	2	0	1	3
4	0	0	1	2	2	4	1	1	2	1	2	2	2	0	1	82	31		1	90	2	2	2	4	22.6	3	1	0	0	1	0	1	0	0	2	0		3
4	0	0	1	2	2	4	1	2	2	1	2	2	2	0		82	31		1	90	2	2	2	4	22	2	1	0	0	0	0	1	0	0	2	0		3
13	0	0	1	2	2	4	1	1	2	1	2	2	2	0	1	82	31		1	90	2	2	2	4	24.2	3	1	0	0	1	0	1	0	0	2	0	2	3
6	88	152	1	1	2	4	2	2	2	2	2	2	2	0	1	82	31		1	70	2	2	2	4	24.4	2	1	0	0	0	1	0	0	0	2	0	1	3
4			1	2	2	4	2	1	2	2	2	2	0	0		82	31	02/	1	80	2	2	2	4	22.4	2	1	0	0	1	0	0	0	0	0	0		3
9	0	0	1	2	2	4	1	2	2	1	2	2	2	0	1	82	31		1	70	2	2	2	4	22.8	3	1	0	0	0	1	1	0	0	2	0	2	3
3	78	146	1	2	2	3	2	2	2	2	2	2	0	0		82	31	02/	1	80	2	2	2	3	24.8	2	1	0	1	0	0	0	0	0	0	0		3
11	80	130	1	1	2	4	1	2	1	1	2	2	2	0	1	82	31	01/	1	80	2	2	2	4	28.3	4	1	0	0	0	1	1	1	0	2	0		3
5			1	2	2	4	1	2	1	1	2	2	0	0	1	82	31	01/	1	80	2	2	2	4	27.4	3	1	0	0	0	0	1	1	0	0	0	2	3
5	90	140	1	2	2	4	1	2	2	1	2	2	2	0		82	31	02/	1	80	3	2	2	4	23.5	2	1	0	0	0	0	1	0	0	2	0		3
5	72	132	1	2	2	3	1	1	2	1	2	2	2	0	1	82	31		1	40	2	2	2	3	21	4	1	0	1	1	0	1	0	0	2	0	2	3
6			1	2	2	3	1	2	2	1	2	1	0	0	1	82	31		1	80	2	2	1	3	22	3	1	0	1	0	0	1	0	0	0	0	1	3
13	0	0	1	2	2	1	2	1	1	2	2	2	2	0	1	82	31		1	80	2	2	2	1	26	4	1	0	1	1	0	0	1	0	2	0	1	3
9			1	2	2	3	1	2	2	1	2	1	0	0	1	82	31	02/	1	90	2	2	1	3	25.7	3	1	0	1	0	0	1	0	0	0	0	1	3
4	80	130	1	2	3	1	1	1	2	1	2	2	2	0	1	82	31		1	80	2	3	2	1	24.5	4	1	0	1	1	0	1	0	0	2	0	2	3
11	0	0	1	2	2	1	1	1	2	1	2	2	2	0	1	82	31		1	70	2	2	2	1	21.7	4	1	0	1	1	0	1	0	0	2	0	3	3
1	80	130	1	2	2	4	2	1	1	2	2	2	2	0	1	82	31		1	90	2	2	2	4	32	3	1	0	0	1	0	0	1	0	2	0	1	3
5	80	130	1	2	2	4	2	1	2	2	2	1	2	0	1	82	31		1	80	4	2	1	4	21.8	2	1	0	0	1	0	0	0	0	2	0	1	3
5	71	135	1	2	2	4	2	2	2	2	2	2	2	0		82	31	01/	1	80	2	2	2	4	24.9	1	1	0	0	0	0	0	0	0	0	0		3
11	68	120	1	2	2	4	2	2	1	2	2	2	0	0	1	82	31		1	80	2	2	2	4	27.2	3	1	0	0	0	1	0	1	0	0	0	1	3
11	0	0	1	2	2	4	2	2	1	2	2	2	2	0	1	82	31		1	80	2	2	2	4	29.4	3	1	0	0	0	1	0	1	0	2	0	1	3
11	78	120	1	2	2	3	2	2	2	2	2	2	2	0		82	31	02/	1	80	2	2	2	3	21.3	2	1	0	1	0	0	0	0	0	2	0		3
5	78	130	1	2	2	4	1	2	2	1	2	2	0	0	1	82	31	02/	1	80	2	2	2	4	24.2	3	1	0	0	0	1	1	0	0	0	0	1	3
10			2	2	2	4	1	2	2	1	2	2	0	0	1	82	31	02/	1	80	2	2	2	4	22.2	3	1	0	0	0	1	1	0	0	0	0	1	3
6	80	132	1	1	2	4	1	1	1	1	2	2	0	0	1	82	31	02/	1	80	2	2	2	4	27.5	5	1	0	0	1	1	1	1	0	0	0	1	3
8	80	136	1	2	2	4	1	2	1	1	2	2	0	0	1	82	31	02/	1	80	2	2	2	4	27.9	4	1	0	0	0	1	1	1	0	0	0	1	3
13	0	0	1	2	2	3	1	2	2	1	2	2	2	0	1	82	31		1	70	2	2	2	3	21	3	1	0	1	0	0	1	0	0	2	0	1	3
6	80	130	1	2	2	4	2	2	2	2	2	2	2	0		82	31		1	90	2	2	2	4	21.7	1	1	0	0	0	0	0	0	0	2	0		3
5	80	150	1	1	2	4	2	1	1	2	2	1	2	0	1	82	31	02/	1	70	2	2	1	4	26.4	4	1	0	0	1	1	0	1	0	2	0	2	3
11	82	154	1	2	2	3	2	2	2	2	2	2	2	0	1	82	31		1	70	2	2	2	3	24.8	3	1	0	1	0	1	0	0	0	2	0	1	3
4	72	123	1	1	2	4	1	2	2	1	2	2	0	0	1	82	31	03/	1	90	3	2	2	4	25.7	3	1	0	0	0	1	1	0	0	0	0	2	3
5	0	0	1	2	2	4	1	2	1	1	2	2	2	0	1	82	31	02/	1	80	2	2	2	4	29.4	3	1	0	0	0	0	1	1	0	2	0	1	3
6	68	130	1	2	2	4	1	2	2	1	2	1	2	0	1	82	31		1	70	2	2	1	4	22.4	2	1	0	0	0	0	1	0	0	2	0	2	3
5	78	130	1	2	2	4	1	2	2	1	2	2	2	0		82	31	02/	1	90	3	2	2	4	22.6	2	1	0	0	0	0	1	0	0	2	0		3
11			1	2	2	4	1	2	2	1	2	2	0	0		82	31	01/	1	80	2	2	2	4	24.8	2	1	0	0	0	0	1	0	0	0	0	2	3
8			1	2	2	4	2	2	2	2	2	2	0	0		82	31	02/	1	90	2	2	2	4	20	1	1	0	0	0	0	0	0	0	0	0		3
2	0	0	1	2	2	4	2	2	2	2	2	2	2	0		82	31	01/02/	1	40	2	2	2	4	24.8	1	1	0	0	0	0	0	0	0	2	0		3
4	80	120	1	2	2	4	1	2	2	1	2	1	2	0	1	82	31	02/	1	80	2	2	1	4	20	2	1	0	0	0	0	1	0	0	2	0	1	3
7	72	120	1	2	2	4	1	1	1	1	2	1	2	0	1	82	31		1	70	3	2	1	4	29.1	4	1	0	0	1	0	1	1	0	2	0	2	3
5			2	2	2	1	1	2	2	1	2	2	0	0	1	82	31		1	80	2	2	2	1	21	3	1	0	1	0	0	1	0	0	0	0	1	3
11	70	128	1	2	2	3	1	2	2	1	2	2	0	0	1	82	31	02/	1	80	2	2	2	3	21.4	4	1	0	1	0	1	1	0	0	0	0	1	3
7	67	157	1	2	2	1	1	2	2	1	2	2	0	0	1	82	31	02/	1	90	2	2	2	1	25.7	3	1	0	1	0	0	1	0	0	0	0	1	3
7	87	141	1	2	2	1	1	2	2	1	2	2	0	0	1	82	31	02/	1	80	2	2	2	1	25.3	3	1	0	1	0	0	1	0	0	0	0	1	3
5			1	2	2	4	1	1	1	1	2	2	0	0	1	82	31	02/	1	70	2	2	2	4	31.2	4	1	0	0	1	0	1	1	0	0	0	1	3
5	78	138	1	2	2	4	2	2	2	2	2	1	2	0	1	82	31		1	40	2	2	1	4	25.9	1	1	0	0	0	0	0	0	0	2	0	2	3
3	0	0	1	2	2	3	1	2	2	1	2	1	2	0	1	82	31		1	10	2	2	1	3	23.5	3	1	0	1	0	0	1	0	0	2	0	1	3
13	74	125	1	2	2	4	1	2	2	1	2	2	2	0		82	31		1	80	2	2	2	4	25.1	2	1	0	0	0	0	1	0	0	2	0		3
4	70	114	1	2	2	4	1	1	2	1	2	1	2	0	1	82	31		1	80	2	2	1	4	21.4	3	1	0	0	1	0	1	0	0	2	0	1	3
4	81	130	1	2	2	4	1	2	2	1	2	1	2	0	1	82	31	02/	1	80	2	2	1	4	22.9	2	1	0	0	0	0	1	0	0	2	0	2	3
5	95	150	1	2	2	4	2	2	2	2	2	2	0	0		82	31	02/	1	70	3	2	2	4	24.3	2	1	0	0	0	1	0	0	0	0	0		3
11	0	0	1	2	2	4	1	2	1	1	2	1	2	0	1	82	31	02/	1	40	2	2	1	4	27.3	3	1	0	0	0	0	1	1	0	2	0	2	3
9	0	0	1	2	2	4	1	2	2	1	2	2	2	0	1	82	31		1	70	2	2	2	4	23.8	3	1	0	0	0	1	1	0	0	2	0	2	3
11	78	124	1	2	2	4	1	2	1	1	2	2	2	0	1	82	31		1	80	2	2	2	4	28.8	4	1	0	0	0	1	1	1	0	2	0	2	3
4	70	128	1	2	2	4	1	2	1	1	2	2	2	0	1	82	31	01/	1	30	2	2	2	4	26.4	3	1	0	0	0	0	1	1	0	2	0	2	3
4	74	115	1	2	2	4	1	2	2	1	2	2	2	0		82	31	02/	1	80	2	2	2	4	22	2	1	0	0	0	0	1	0	0	2	0		3
3	78	128	1	2	2	4	1	1	2	1	2	2	2	0	1	82	31	01/	1	80	2	2	2	4	25.7	3	1	0	0	1	0	1	0	0	2	0	1	3
4	91	148	2	1	2	4	2	2	2	2	2	2	2	0		82	31		1	80	2	2	2	4	20.5	2	1	0	0	0	1	0	0	0	2	0		3
3	0	0	1	2	2	3	1	2	1	1	2	2	2	0	1	82	31		1	80	3	2	2	3	28.1	4	1	0	1	0	0	1	1	0	2	0	1	3
3	0	0	1	2	2	1	1	1	2	1	2	1	2	0	1	82	31		1	80	2	2	2	1	23	4	1	0	1	1	0	1	0	0	2	0	2	3
3	78	132	1	2	2	4	1	2	1	1	2	2	2	0	1	82	31	01/	1	40	2	2	2	4	27	3	1	0	0	0	0	1	1	0	2	0	1	3
6	70	130	1	2	1	3	2	2	2	2	2	2	2	0	1	82	31		1	80	2	1	2	3	21.2	3	1	1	1	0	0	0	0	0	2	0	2	3
4	0	0	1	2	2	4	1	2	2	1	2	2	2	0		82	31	01/	1	80	2	2	2	4	22.8	2	1	0	0	0	0	1	0	0	2	0		3
12	0	0	1	2	2	4	1	2	1	1	2	2	2	0	1	82	31	01/	1	90	2	2	2	4	27.3	3	1	0	0	0	0	1	1	0	2	0	2	3
12	89	129	1	2	2	4	2	2	2	2	2	2	2	0		82	31		1	80	2	2	2	4	20.8	1	1	0	0	0	0	0	0	0	2	0		3
8	80	122	1	1	2	4	2	2	2	2	2	2	2	0		82	31		1	80	2	2	2	4	18.1	2	1	0	0	0	1	0	0	0	2	0	2	3
12	80	130	1	2	2	4	2	2	2	2	2	2	2	0		82	31		1	80	2	2	2	4	24.4	1	1	0	0	0	0	0	0	0	2	0		3
8	0	0	1	2	2	4	2	2	1	2	2	2	2	0		82	31		1	90	2	2	2	4	26.5	2	1	0	0	0	0	0	1	0	2	0		3
12	80	120	1	1	2	1	1	2	1	1	2	2	2	0	1	82	31		1	80	2	2	2	1	26.9	5	1	0	1	0	1	1	1	0	2	0	2	3
4	80	125	1	2	2	4	1	2	1	1	2	2	2	0	1	82	31		1	80	2	2	2	4	27.2	3	1	0	0	0	0	1	1	0	2	0	2	3
6	0	0	1	2	2	4	2	2	1	2	2	2	2	0		82	31		1	70	2	2	2	4	26.8	2	1	0	0	0	0	0	1	0	2	0		3
5	0	0	1	2	2	4	1	1	2	1	2	2	2	0	1	82	31	02/	1	80	4	2	2	4	25.4	3	1	0	0	1	0	1	0	0	2	0	2	3
12	85	124	1	2	2	4	1	2	1	1	2	2	2	0	1	82	31		1	80	2	2	2	4	31.9	3	1	0	0	0	0	1	1	0	2	0	2	3
6	0	0	1	1	1	4	2	2	1	2	2	1	2	0	1	82	31	02/	1	90	3	1	1	4	30.7	4	1	1	0	0	1	0	1	0	2	0	1	3
11	0	0	1	1	3	4	2	1	1	2	2	1	2	0	1	82	31		1	80	2	3	1	4	26.9	4	1	0	0	1	1	0	1	0	2	0	2	3
11	76	123	1	2	2	4	2	2	2	2	2	2	0	0		82	31		1	70	2	2	2	4	24	2	1	0	0	0	1	0	0	0	0	0	1	3
12			1	1	2	4	2	2	2	2	2	2	0	0		82	31		1	80	2	2	2	4	23.7	2	1	0	0	0	1	0	0	0	0	0		3
7	87	128	1	2	2	4	1	2	1	1	2	2	2	0	1	82	31		1	40	2	2	2	4	27.5	3	1	0	0	0	0	1	1	0	2	0	2	3
5	0	0	1	2	2	3	1	2	2	2	2	2	2	0	1	82	31		1	80	3	2	2	4	25.8	2	1	0	0	0	0	1	0	0	2	0		3
13	0	0	1	2	2	4	2	2	2	2	2	2	2	0		82	31		1	40	2	2	2	4	23	1	1	0	0	0	0	0	0	0	2	0		3
3	71	118	1	2	2	4	1	2	2	1	2	2	2	0		82	31		1	70	2	2	2	4	19.5	2	1	0	0	0	0	1	0	0	2	0		3
6	0	0	1	2	2	4	2	2	1	2	2	2	2	0	1	82	31		1	80	2	2	2	4	28.3	3	1	0	0	0	1	0	1	0	2	0	1	3
5	0	0	1	2	2	4	2	2	2	2	2	2	2	0		82	31		1	90	2	2	2	4	20.8	1	1	0	0	0	0	0	0	0	2	0		3
6	80	131	1	1	2	4	2	2	2	2	2	1	2	0	1	82	31		1	70	2	2	1	4	19.9	2	1	0	0	0	1	0	0	0	2	0	2	3
5	0	0	1	2	2	4	1	2	1	1	2	2	2	0	1	82	31		1	40	2	2	2	4	26.4	3	1	0	0	0	0	1	1	0	2	0	2	3
3			1	2	2	4	2	2	2	2	2	2	0	0		82	31	01/	1	80	2	2	2	4	23.7	1	1	0	0	0	0	0	0	0	0	0		3
12	77	122	1	2	2	4	2	2	1	2	2	2	2	0		82	31		1	10	2	2	2	4	27.3	2	1	0	0	0	0	0	1	0	2	0		3
12	76	132	1	2	2	4	2	2	2	2	2	2	2	0		82	31		1	70	2	2	2	4	22.4	1	1	0	0	0	0	0	0	0	2	0		3
13	78	130	1	2	2	1	1	2	2	1	2	2	0	0	1	82	31	02/	1	80	2	2	2	1	22.6	3	1	0	1	0	0	1	0	0	0	0	1	3
4	80	120	1	1	1	1	1	1	2	1	2	2	2	0	1	82	31		1	80	2	1	2	1	20.5	6	1	1	1	1	1	1	0	0	2	0	2	3
12	0	0	1	2	2	4	1	2	2	1	1	2	2	0	1	82	31	02/	1	80	2	2	2	4	22.2	4	1	0	0	0	1	1	0	1	2	0	2	3
7			1	2	3	4	1	1	2	1	2	2	0	0	1	82	31	02/	1	90	2	3	2	4	22.8	4	1	0	0	1	1	1	0	0	0	0	1	3
6	0	0	1	1	2	4	2	2	1	2	2	2	2	0	1	82	31		1	70	2	2	2	4	27.3	3	1	0	0	0	1	0	1	0	2	0	1	3
4			1	2	2	4	1	2	2	1	1	1	0	0	1	82	31		1	80	2	2	1	4	25.9	3	1	0	0	0	0	1	0	1	0	0	1	3
3	90	150	1	1	2	3	2	2	1	2	2	1	2	0	1	82	31		1	70	2	2	1	3	30.3	4	1	0	1	0	1	0	1	0	2	0	2	3
6	70	120	1	2	2	4	1	2	2	1	2	2	2	0	1	82	31	02/	1	80	2	2	2	4	23	3	1	0	0	0	1	1	0	0	2	0		3
6	0	0	1	2	2	3	2	2	2	2	2	1	2	0	1	82	31		1	80	2	2	1	3	25.5	2	1	0	1	0	0	0	0	0	2	0	2	3
7			1	2	2	4	2	2	2	2	2	2	0	0		82	31		1	70	2	2	2	4	22.8	1	1	0	0	0	0	0	0	0	0	0		3
4			1	2	2	4	1	1	2	2	2	2	0	0		82	31		1	90	2	2	2	4	21.8	3	1	0	0	1	0	1	0	0	2	0	1	3
5			1	2	3	4	1	1	2	1	2	2	0	0	1	82	31		1	80	2	3	2	4	24.8	3	1	0	0	1	0	1	0	0	0	0		3
4	0	0	1	2	2	4	1	2	2	1	2	1	2	0	1	82	31		1	40	2	2	1	4	22.7	2	1	0	0	0	0	1	0	0	2	0	1	3
7	0	0	1	2	2	4	1	2	2	1	2	2	2	0		82	31		1	80	3	2	2	4	22	2	1	0	0	0	0	1	0	0	2	0		3
9	90	140	1	1	2	4	1	2	2	1	2	2	0	0	1	82	31		1	80	3	2	2	4	24.6	3	1	0	0	0	1	1	0	0	0	0	2	3
10	78	122	1	2	2	4	1	2	2	1	2	1	2	0	1	82	31	02/	1	80	2	2	1	4	20.1	2	1	0	0	0	0	1	0	0	2	0	2	3
7			1	2	2	4	1	2	2	1	2	2	0	0		82	31	02/	1	90	2	2	2	4	23.2	2	1	0	0	0	0	1	0	0	0	0		3
10	67	158	1	2	2	4	1	2	2	1	2	2	2	0		82	31		1	80	2	2	2	4	22.4	2	1	0	0	0	0	1	0	0	2	0		3
13			2	2	2	3	2	2	2	2	2	2	0	0		82	31	02/	1	70	2	2	2	3	22.5	2	1	0	1	0	0	0	0	0	0	0		3
6	80	120	1	2	2	4	1	2	1	1	2	2	2	0	1	82	31		1	80	2	2	2	4	26.6	3	1	0	0	0	0	1	1	0	2	0	2	3
12			1	1	2	4	2	2	2	2	2	1	0	0	1	82	31		1	80	2	2	1	4	21.3	2	1	0	0	0	1	0	0	0	0	0	2	3
10			1	2	2	4	2	2	2	2	2	2	0	0		82	31		1	80	2	2	2	4	23.5	1	1	0	0	0	0	0	0	0	0	0		3
6	0	0	1	1	2	4	1	2	1	1	2	2	2	0	1	82	31		1	80	2	1	2	4	26	5	1	1	0	0	1	1	1	0	0	0	2	3
6	0	0	1	1	2	4	1	2	1	1	2	2	2	0	1	82	31		1	80	2	2	2	4	27.7	4	1	0	0	0	1	1	1	0	2	0	2	3
12	68	125	1	2	2	1	1	1	2	1	2	1	2	0	1	82	31	02/	1	80	2	2	1	1	20.6	4	1	0	1	1	0	1	0	0	2	0		3
13	80	120	1	2	2	4	1	2	2	1	2	2	2	0	1	82	31	03/	1	80	3	2	2	4	24.2	3	1	0	0	0	1	1	0	0	2	0	2	3
7	80	132	1	2	2	4	2	2	2	2	2	2	0	0		82	31	02/	1	10	2	2	2	4	24.5	1	1	0	0	0	0	0	0	0	0	0		3
10			1	2	2	4	2	2	2	2	2	2	0	0		82	31		1	90	3	2	2	4	21.1	2	1	0	0	0	1	0	0	0	0	0	1	3
6	80	134	1	2	1	2	1	2	2	1	2	2	2	0	1	82	31	02/	1	80	2	1	2	2	16.5	4	1	1	1	0	0	1	0	0	2	0	2	3
4	76	138	1	2	1	3	2	2	2	2	2	2	0	0	1	82	31	01/	1	40	2	1	2	3	22	3	1	1	1	0	0	0	0	0	0	0	2	3
6	74	132	1	2	2	4	1	2	2	1	2	2	2	0		82	31		1	40	2	2	2	4	23.8	2	1	0	0	0	0	1	0	0	2	0		3
13	74	132	1	2	2	4	1	2	2	1	2	1	2	0	1	82	31		1	70	2	2	1	4	24.2	2	1	0	0	0	0	1	0	0	2	0	2	3
10	80	120	1	2	2	4	1	2	2	1	2	1	2	0	1	82	31	01/	1	80	2	2	1	4	21.6	3	1	0	0	0	1	1	0	0	2	0	2	3
12	75	130	1	2	2	4	2	2	2	1	2	2	0	0		82	31	03/	1	90	3	2	1	4	21.5	1	1	0	0	0	0	0	0	0	2	0	1	3
30	77	133	1	2	2	1	1	2	2	1	2	2	2	0	1	82	31		1	70	2	2	2	1	23.8	3	1	0	1	0	0	1	0	0	2	0	2	3
7	70	110	1	2	2	1	1	1	1	1	2	2	2	0	1	82	31	02/	1	80	2	2	2	1	27.7	5	1	0	1	1	0	1	1	0	2	0	1	3
5	0	0	1	1	2	3	1	1	2	1	2	2	2	0	1	82	31		1	80	2	2	2	3	25.9	5	1	0	1	1	1	1	0	0	2	0	2	3
11	82	135	1	2	2	4	2	2	2	2	2	2	2	0		82	31		1	70	2	2	2	4	21	1	1	0	0	0	0	0	0	0	2	0		3
2	66	122	1	2	2	3	1	2	1	1	2	2	2	0	1	82	31		1	10	2	2	2	3	28.4	4	1	0	1	0	0	1	1	0	2	0	2	3
6			1	1	1	4	1	1	1	1	2	1	0	0	1	82	31		1	80	2	1	1	4	27.6	6	1	1	0	1	1	1	1	0	0	0	2	3
11	0	0	1	2	2	4	1	2	1	1	2	2	2	0	1	82	31		1	70	2	2	2	4	28.6	4	1	0	0	0	1	1	1	0	2	0	1	3
9	72	130	1	2	2	4	1	2	2	1	2	2	0	0		82	31	03/	1	80	2	2	2	4	18.1	2	1	0	0	0	0	1	0	0	0	0		3
10	0	0	1	2	2	3	1	2	2	1	2	1	2	0	1	82	31		1	70	2	2	1	3	25.3	3	1	0	1	0	0	1	0	0	2	0	2	3
6	0	0	1	2	2	4	1	2	1	1	2	2	2	0	1	82	31	02/	1	80	2	2	2	4	26.2	4	1	0	0	0	1	1	1	0	2	0	2	3
12	82	116	1	2	2	3	2	1	2	2	2	2	0	0		82	31	02/04/	1	70	2	2	1	1	21.5	3	1	0	1	1	0	0	0	0	2	0	2	3
7	66	118	1	1	2	4	1	1	2	1	2	2	2	0	1	82	31		1	80	2	2	2	4	25.4	4	1	0	0	1	1	1	0	0	2	0		3
5	0	0	1	2	2	4	1	1	2	1	2	2	2	0	1	82	31		1	80	2	2	2	4	25.7	3	1	0	0	1	0	1	0	0	2	0	2	3
12	80	120	1	2	1	3	1	2	1	1	2	2	2	0	1	82	31		1	70	2	1	2	3	28.7	5	1	1	1	0	0	1	1	0	2	0	1	3
5	0	0	1	2	2	4	2	2	2	2	2	2	2	0		82	31		1	70	2	2	2	4	25.7	2	1	0	0	0	1	0	0	0	2	0		3
7			1	1	2	4	1	2	2	1	2	2	0	0	1	82	31		1	80	2	2	2	4	20.8	3	1	0	0	0	1	1	0	0	0	0	2	3
5	0	0	1	1	2	3	1	2	2	1	2	1	2	0	1	82	31		1	40	2	2	1	3	25.7	4	1	0	1	0	1	1	0	0	2	0	1	3
2	68	122	2	1	2	4	1	2	2	1	2	2	2	0	1	82	31	02/	1	90	2	2	2	4	20	3	1	0	0	0	1	1	0	0	2	0	2	3
5	82	138	1	2	2	4	2	2	2	2	2	2	0	0		82	31	02/	1	80	3	2	2	4	25.8	2	1	0	0	0	1	0	0	0	0	0	1	3
13	0	0	1	1	2	3	1	1	2	1	2	2	2	0	1	82	31	01/	1	80	2	2	2	3	22	5	1	0	1	1	1	1	0	0	2	0	2	3
11			1	2	2	3	1	2	2	1	2	2	0	0	1	82	31		1	80	2	2	2	3	22.8	3	1	0	1	0	0	1	0	0	0	0	1	3
6	80	122	1	2	2	3	2	1	1	2	2	2	2	0	1	82	31		1	70	2	2	2	3	27.3	4	1	0	1	1	0	0	1	0	2	0	2	3
12	84	132	1	2	2	4	2	2	2	2	2	2	0	0		82	31	02/	1	70	2	2	2	4	23.3	1	1	0	0	0	0	0	0	0	0	0		3
5	80	120	1	2	2	4	1	2	2	1	2	2	2	0	1	82	31	01/	1	80	2	2	2	4	20.8	3	1	0	0	0	1	1	0	0	2	0	2	3
12	78	120	1	2	2	1	1	2	2	1	2	1	2	0	1	82	31		1	80	2	2	1	1	21.3	3	1	0	1	0	0	1	0	0	2	0	1	3
5	82	130	1	2	2	4	2	2	1	2	2	2	2	0		82	31	02/	1	90	2	2	2	4	28.6	2	1	0	0	0	0	0	1	0	2	0		3
6			2	2	2	2	2	2	2	2	2	2	0	0		82	31	02/	1	80	2	2	2	2	17.9	2	1	0	1	0	0	0	0	0	0	0		3
4	0	0	1	2	2	4	1	1	2	1	2	2	2	0	1	82	31	02/	1	80	2	2	2	4	25.5	4	1	0	0	1	1	1	0	0	2	0	1	3
12	74	120	1	1	2	4	2	2	2	2	2	2	2	0		82	31	02/	1	80	2	2	2	4	24.4	2	1	0	0	0	1	0	0	0	2	0	2	3
12	68	144	1	2	2	4	1	1	2	1	2	2	2	0	1	82	31	02/	1	80	2	2	2	4	23.9	3	1	0	0	1	0	1	0	0	2	0	2	3
12			1	2	2	1	1	2	2	1	2	2	0	0	1	82	31		1	30	2	2	2	1	16.6	3	1	0	1	0	0	1	0	0	0	0	1	3
6	74	136	1	2	2	4	1	1	2	1	2	2	2	0	1	82	31		1	90	2	2	2	4	21.3	3	1	0	0	1	0	1	0	0	2	0	1	3
11	80	126	1	2	2	4	1	2	1	1	2	2	2	0	1	82	31	01/	1	80	2	2	2	4	33.3	3	1	0	0	0	0	1	1	0	2	0	1	3
7			1	2	2	3	1	2	2	1	2	2	0	0	1	82	31	01/	1	90	2	2	2	3	23.8	4	1	0	1	0	1	1	0	0	0	0	1	3
4	75	125	1	1	2	4	1	2	1	1	2	1	2	0	1	82	31		1	70	2	2	1	4	29.8	4	1	0	0	0	1	1	1	0	2	0	1	3
11			1	2	2	2	1	2	1	1	2	2	0	0	1	82	31		1	80	2	2	2	2	27.7	4	1	0	1	0	0	1	1	0	0	0	2	3
13	76	118	1	2	2	4	2	2	2	2	2	2	0	0		82	31		1	40	2	2	2	4	25.7	2	1	0	0	0	1	0	0	0	0	0		3
4	76	118	1	2	2	4	2	2	2	2	2	2	0	0		82	31		1	80	2	2	2	4	25.1	1	1	0	0	0	0	0	0	0	0	0		3
11	76	118	1	1	2	4	2	2	2	2	2	2	0	0		82	31		1	80	2	2	2	4	23.5	2	1	0	0	0	1	0	0	0	0	0		3
5	0	0	1	1	2	4	1	1	2	1	2	1	2	0	1	82	31	02/	1	80	2	2	1	4	22.4	4	1	0	0	1	1	1	0	0	2	0	1	3
7	70	130	2	1	2	4	2	2	2	2	2	1	2	0	1	82	31	03/	1	90	2	2	1	4	21.6	2	1	0	0	0	1	0	0	0	2	0	2	3
12			1	2	2	4	1	2	2	1	2	2	0	0		82	31		1	80	2	2	2	4	24.2	2	1	0	0	0	0	1	0	0	0	0		3
5	80	120	1	2	2	4	1	2	2	1	2	2	2	0		82	31		1	80	2	2	2	4	23.4	2	1	0	0	0	0	1	0	0	2	0		3
12	0	0	1	2	2	3	2	2	1	2	2	1	2	0	1	82	31	02/	1	80	2	2	1	3	28.8	3	1	0	1	0	0	0	1	0	2	0	2	3
7			1	2	2	3	2	2	2	2	2	2	1	0	1	82	31		1	70	2	2	2	3	25	3	1	0	1	0	1	0	0	0	1	0		3
10	78	130	1	2	2	4	1	2	1	1	2	2	0	0	1	82	31	02/	1	80	2	2	2	4	27	4	1	0	0	0	1	1	1	0	0	0	1	3
12	80	126	2	2	2	4	2	2	2	2	2	2	2	0		82	31		1	80	2	2	2	4	22.3	1	1	0	0	0	0	0	0	0	2	0		3
5			1	2	1	3	2	1	1	2	2	1	0	0	1	82	31	01/	1	80	2	1	1	3	27.1	5	1	1	1	1	0	0	1	0	0	0	2	3
13	78	120	1	2	2	4	2	1	2	2	2	2	2	0		82	31		1	70	2	2	2	4	21.3	2	1	0	0	1	0	0	0	0	2	0		3
11	75	135	2	2	2	4	2	2	2	2	2	2	0	0		82	31	03/	1	70	2	2	2	4	19.9	1	1	0	0	0	0	0	0	0	2	0		3
6	78	130	1	2	2	4	1	2	2	1	2	2	0	0		82	31	03/	1	80	2	2	2	4	24.8	2	1	0	0	0	0	1	0	0	0	0		3
5	0	0	1	2	2	2	2	2	2	2	2	2	2	0		82	31		1	70	2	2	3	2	23.5	2	1	0	1	0	0	0	0	0	2	0		3
3	0	0	1	1	2	4	2	2	1	2	2	1	2	0	1	82	31		1	40	2	2	1	4	29.2	3	1	0	0	0	1	0	1	0	2	0	2	3
8			1	2	2	4	1	2	1	1	2	2	0	0	1	82	31	01/	1	80	2	2	2	4	28	3	1	0	0	0	0	1	1	0	0	0	2	3
4	0	0	1	2	2	4	1	2	2	1	2	1	2	0	1	82	31	02/	1	80	3	2	1	4	20.3	2	1	0	0	0	0	1	0	0	2	0	2	3
4	75	145	1	2	2	4	1	2	2	1	2	2	0	0		82	31	02/	1	80	2	2	2	4	24.1	2	1	0	0	0	0	1	0	0	0	0		3
4	0	0	2	2	2	4	2	3	2	2	2	2	2	0		82	31		1	80	2	2	2	4	21.8	2	1	0	0	1	0	0	0	0	2	0		3
12	78	136	1	1	2	4	1	2	2	1	2	2	2	0	1	82	31		1	80	4	2	2	4	24.3	3	1	0	0	0	1	1	0	0	2	0	2	3
12	80	120	1	1	2	4	1	1	1	1	2	2	2	0	1	82	31		1	80	5	2	2	4	26.1	5	1	0	0	1	1	1	1	0	2	0	2	3
3	64	132	1	2	2	4	2	2	2	2	2	2	2	0		82	31	02/	1	90	2	2	2	4	23.1	1	1	0	0	0	0	0	0	0	2	0		3
6	80	132	1	2	2	3	2	1	2	2	2	2	2	0	1	82	31		1	70	2	2	2	3	23.5	3	1	0	1	1	0	0	0	0	2	0	2	3
13	78	132	1	2	2	4	2	2	2	2	2	2	0	0		82	31		1	90	2	2	2	4	17.5	1	1	0	0	0	0	0	0	0	0	0		3
6	78	132	1	2	2	4	2	2	2	2	2	2	0	0		82	31		1	90	2	2	2	4	17.7	1	1	0	0	0	0	0	0	0	0	0		3
7	0	0	1	1	2	3	1	1	2	1	2	1	2	0	1	82	31		1	70	2	2	1	3	25.6	5	1	0	1	1	1	1	0	0	2	0	2	3
5	85	126	1	2	2	1	1	2	2	1	2	2	2	0	1	82	31		1	80	2	2	2	1	24.2	3	1	0	1	0	0	1	0	0	2	0	2	3
2	0	0	1	2	2	4	2	2	1	2	2	1	2	0	1	82	31	02/	1	80	3	2	1	4	26	2	1	0	0	0	0	0	1	0	2	0	2	3
3	0	0	1	2	2	1	1	2	2	1	2	2	2	0	1	82	31		1	80	2	2	2	1	22.5	3	1	0	1	0	0	1	0	0	2	0	2	3
4	80	130	1	2	2	1	1	2	1	1	2	2	2	0	1	82	31		1	70	2	2	2	1	30.1	4	1	0	1	0	0	1	1	0	2	0	1	3
3	72	122	1	2	2	3	1	2	2	1	2	2	2	0	1	82	31		1	80	2	2	2	3	21.3	3	1	0	1	0	0	1	0	0	2	0	2	3
9	0	0	1	2	2	4	1	2	2	1	2	1	2	0	1	82	31		1	10	2	2	1	4	22.3	2	1	0	0	0	0	1	0	0	2	0	3	3
6	0	0	1	2	2	4	1	2	2	2	2	2	2	0		82	31		1	90	2	2	1	4	22.5	2	1	0	0	0	0	1	0	0	0	0	1	3
7	70	126	2	1	2	4	1	2	2	1	2	2	2	0	1	82	31		1	80	2	2	2	4	25.4	3	1	0	0	0	1	1	0	0	2	0	2	3
13	0	0	1	2	2	4	1	1	1	1	2	1	2	0	1	82	31	02/	1	90	2	2	1	4	26.6	4	1	0	0	1	0	1	1	0	2	0	1	3
7	0	0	1	2	2	1	1	2	2	1	2	1	2	0	1	82	31	01/	1	80	2	2	1	1	23.4	3	1	0	1	0	0	1	0	0	2	0	2	3
5	82	134	1	2	2	4	2	2	2	2	2	2	0	0		82	31	02/	1	70	2	2	2	4	24.3	1	1	0	0	0	0	0	0	0	2	0		3
13	80	120	1	2	2	1	1	2	2	1	2	2	2	0	1	82	31		1	80	2	2	2	1	21.8	3	1	0	1	0	0	1	0	0	2	0	2	3
6	78	136	1	2	2	4	2	2	2	2	2	2	2	0		82	31	02/	1	80	2	2	2	4	21.3	1	1	0	0	0	0	0	0	0	2	0		3
10	70	120	1	2	3	4	1	2	2	1	2	2	2	0	1	82	31	02/	1	70	2	3	2	4	25	3	1	0	0	0	1	1	0	0	2	0	2	3
6	78	124	1	2	2	4	2	2	2	2	2	2	0	0		82	31		1	90	1	2	2	4	22	1	1	0	0	0	0	0	0	0	0	0		3
6	78	126	1	2	2	3	2	2	1	2	2	2	0	0	1	82	31		1	90	2	2	2	3	26.4	3	1	0	1	0	0	0	1	0	0	0	2	3
6	77	126	1	2	2	1	1	2	2	1	2	2	2	0	1	82	31		1	80	2	2	2	1	23.3	4	1	0	1	0	1	1	0	0	2	0	2	3
5			1	2	2	4	2	2	2	2	2	2	0	0		82	31	02/	1	90	2	2	2	4	18.4	2	1	0	0	0	1	0	0	0	0	0		3
12	0	0	1	2	2	4	1	1	2	1	2	2	2	0		82	31	01/	1	70	3	2	2	4	25.6	3	1	0	0	1	0	1	0	0	2	0	2	3
9	0	0	1	2	2	4	1	1	2	1	2	2	2	0		82	31	01/	1	70	3	2	2	4	25.6	3	1	0	0	1	0	1	0	0	2	0	2	3
8	0	0	2	2	2	3	1	2	2	1	2	2	2	0	1	82	31	01/	1	80	2	2	2	3	18.6	3	1	0	1	0	0	1	0	0	2	0	1	3
12	0	0	2	2	2	3	1	2	2	1	2	2	2	0	1	82	31	01/	1	80	2	2	2	3	18.6	3	1	0	1	0	0	1	0	0	2	0	1	3
5	0	0	1	2	2	4	1	1	2	1	2	2	2	0		82	31	01/	1	70	3	2	2	4	25.6	3	1	0	0	1	0	1	0	0	2	0	2	3
12	0	0	1	2	2	3	2	2	2	2	2	2	2	0	1	82	31	01/	1	70	2	2	2	3	24.4	3	1	0	1	0	1	0	0	0	2	0	2	3
13	80	130	1	2	2	1	2	2	2	2	2	1	0	0	1	82	31		1	70	2	2	1	1	20.2	2	1	0	1	0	0	0	0	0	0	0	2	3
6	80	130	1	2	2	1	2	1	2	1	2	2	2	0	1	82	31		1	80	2	2	2	1	23.6	3	1	0	1	1	0	0	0	0	2	0	2	3
5	70	120	1	1	2	3	2	2	2	2	2	2	2	0	1	82	31		1	70	2	2	2	3	22.4	3	1	0	1	0	1	0	0	0	2	0	1	3
6	84	136	1	1	2	4	2	2	2	1	2	2	0	0	1	82	31	02/	1	80	2	2	2	4	24.4	2	1	0	0	0	1	0	0	0	2	0	2	3
13	84	130	1	2	2	4	2	1	1	2	2	2	2	0	1	82	31		1	90	2	2	2	4	28.1	3	1	0	0	1	0	0	1	0	0	0	1	3
12	60	128	1	2	2	4	2	3	2	2	2	2	2	0		82	31	02/	1	90	3	2	2	4	21.8	2	1	0	0	1	0	0	0	0	2	0		3
2	0	0	1	2	2	1	2	2	2	2	2	1	2	0	1	82	31		1	80	2	2	1	1	23.8	2	1	0	1	0	0	0	0	0	2	0	2	3
12	78	130	1	2	2	4	1	2	2	1	2	1	0	0	1	82	31	02/	1	70	2	2	1	4	23.2	2	1	0	0	0	0	1	0	0	0	0	2	3
3	69	106	1	2	2	4	2	2	2	2	2	2	2	0		82	31	01/	1	10	3	2	2	4	24.8	2	1	0	0	0	1	0	0	0	2	0	2	3
12	78	122	1	2	2	4	2	2	2	2	2	2	2	0		82	31		1	70	2	2	2	4	20.7	1	1	0	0	0	0	0	0	0	2	0		3
6	78	130	1	2	2	4	1	2	2	1	2	2	2	0	1	82	31	02/04/	1	10	2	2	2	4	22.7	3	1	0	0	0	1	1	0	0	2	0	2	3
[truncated: 19,578 more rows]
